# Supplementary material for: Droughts worsen air quality and health by shifting power generation
Source: Nat Commun. 2025 May 22;16:4774. doi: 10.1038/s41467-025-60090-z (PMC12098700; doi:10.1038/s41467-025-60090-z)
Supplement: Supplementary file 4 — Source Data [file 41467_2025_60090_MOESM4_ESM.xlsx]

## Sheet: Figure 1a
Label	Coefficient	Standard Error	95 CI (lower)	95 CI (upper)
	1.54955	0.31014	0.897974	2.20113

## Sheet: Figure 1b
Label	Mean	Percentile 25	Percentile 50	Percentile 75	Min	Max
	16.5986	16.2403	16.637	16.9986	15.7661	17.3156

## Sheet: Figure 1c
Label	Coefficient	Standard Error	95 CI (lower)	95 CI (upper)
FHD 0.25-0.5	0.0184457	0.115216	-0.223613	0.260505
FHD 0.5-0.75	0.5116	0.110872	0.278667	0.744532
FHD 0.75-1	1.10418	0.224708	0.632086	1.57627

## Sheet: Figure 1d
Label	Mean	Percentile 25	Percentile 50	Percentile 75	Min	Max
FHD 0.25-0.5	16.1513	16.1504	16.1513	16.1521	16.1488	16.1534
FHD 0.5-0.75	16.4753	16.4444	16.4838	16.5101	16.4	16.5278
FHD 0.75-1	17.1266	17.0393	17.1195	17.2212	16.9731	17.2484

## Sheet: Figure 1e
Label	Coefficient	Standard Error	95 CI (lower)	95 CI (upper)
Non-combustion plants	0.11637	0.242266	-0.403239	0.63598
Combustion plants not in operation	0.326429	0.227015	-0.210378	0.863235

## Sheet: Figure 1f
Label	Coefficient	Standard Error	95 CI (lower)	95 CI (upper)
Large plants	1.384	0.300936	0.751761	2.01625
Small plants	1.72887	0.334611	1.02588	2.43186

## Sheet: Figure 1g
Label	Coefficient	Standard Error	95 CI (lower)	95 CI (upper)
Coal	1.08901	0.177576	0.715938	1.46208
Gas	1.49585	0.394595	0.666839	2.32487
Oil	1.58648	0.320958	0.912174	2.26079
Biomass	1.81783	0.51265	0.740789	2.89486

## Sheet: Figure 2a
Plant identifier	Premature deaths	Losses (million USD 2019)	Country Identifier	IEA Region Identifier 1.Central America and Mexico - 2. Southern South America - 3. Andean Region - 4. Rest of South America 5. Caribbean
ARG0000001	42.7506	56.2007	ARG	2
ARG0000002	72.3922	95.1682	ARG	2
ARG0000003	83.2035	109.381	ARG	2
ARG0000004	22.4757	29.5469	ARG	2
ARG0000005	15.0196	19.7451	ARG	2
ARG0000006	20.1669	26.5117	ARG	2
ARG0000007	339.788	446.692	ARG	2
ARG0000009	17.9131	23.5489	ARG	2
ARG0000015	11.306	14.8631	ARG	2
ARG0000016	12.0335	15.8195	ARG	2
ARG0000022	24.271	31.9071	ARG	2
ARG0000023	99.6856	131.049	ARG	2
ARG0000024	5.49918	7.22933	ARG	2
ARG0000025	5.49918	7.22933	ARG	2
ARG0000026	91.8909	120.802	ARG	2
ARG0000027	37.3792	49.1394	ARG	2
ARG0000028	60.3264	79.3063	ARG	2
ARG0000031	160.007	210.348	ARG	2
ARG0000032	38.3706	50.4428	ARG	2
ARG0000034	17.477	22.9756	ARG	2
ARG0000035	80.7552	106.162	ARG	2
ARG0000036	37.4684	49.2567	ARG	2
ARG0000037	34.4624	45.305	ARG	2
ARG0000038	149.645	196.726	ARG	2
ARG0000039	57.139	75.1161	ARG	2
ARG0000040	245.719	323.027	ARG	2
ARG0000041	47.1284	61.9559	ARG	2
ARG0000042	2020.74	2656.5	ARG	2
ARG0000043	41.8912	55.071	ARG	2
ARG0000044	818.917	1076.56	ARG	2
ARG0000048	16.3531	21.4982	ARG	2
ARG0000049	32.917	43.2733	ARG	2
ARG0000050	11.1011	14.5937	ARG	2
ARG0000054	13.3919	17.6052	ARG	2
ARG0000055	21.9285	28.8276	ARG	2
ARG0000056	9.18302	12.0722	ARG	2
ARG0000057	20.0848	26.4038	ARG	2
ARG0000058	12.0088	15.787	ARG	2
ARG0000059	25.4107	33.4054	ARG	2
ARG0000060	67.5346	88.7824	ARG	2
ARG0000061	50.0382	65.7812	ARG	2
ARG0000062	35.5916	46.7894	ARG	2
ARG0000065	52.7608	69.3603	ARG	2
ARG0000066	34.2266	44.995	ARG	2
ARG0000072	143.655	188.852	ARG	2
ARG0000073	45.4613	59.7643	ARG	2
ARG0000078	103.716	136.347	ARG	2
ARG0000083	16.7514	22.0217	ARG	2
ARG0000087	51.8015	68.0993	ARG	2
ARG0000088	701.353	922.013	ARG	2
ARG0000090	22.2002	29.1848	ARG	2
ARG0000091	27.1381	35.6762	ARG	2
ARG0000100	27.6987	36.4132	ARG	2
ARG0000101	29.6059	38.9206	ARG	2
ARG0000103	18.6529	24.5215	ARG	2
ARG0000105	63.8939	83.9962	ARG	2
ARG0000108	262.24	344.746	ARG	2
ARG0000109	14.9983	19.717	ARG	2
ARG0000110	75.9445	99.8381	ARG	2
ARG0000111	88.3915	116.201	ARG	2
ARG0000113	46.04	60.5251	ARG	2
ARG0000114	211.587	278.157	ARG	2
ARG0000116	10.4359	13.7192	ARG	2
ARG0000117	211.587	278.157	ARG	2
ARG0000119	16.6821	21.9306	ARG	2
ARG0000121	15.5933	20.4993	ARG	2
ARG0000123	11.0584	14.5375	ARG	2
ARG0000124	24.9753	32.8331	ARG	2
ARG0000125	30.3147	39.8523	ARG	2
ARG0000128	16.814	22.1041	ARG	2
ARG0000129	21.6771	28.4972	ARG	2
ARG0000132	77.2308	101.529	ARG	2
ARG0000133	4.67816	6.15001	ARG	2
ARG0000135	21.8408	28.7123	ARG	2
ARG0000137	15.5933	20.4993	ARG	2
ARG0000138	93.9841	123.553	ARG	2
ARG0000139	3.61543	4.75291	ARG	2
ARG0000141	26.3763	34.6748	ARG	2
ARG0000142	11.8064	15.521	ARG	2
ARG0000143	25.1611	33.0773	ARG	2
ARG0000147	47.9473	63.0325	ARG	2
ARG0000148	170.434	224.056	ARG	2
ARG0000149	137.854	181.226	ARG	2
ARG0000152	10.0583	13.2228	ARG	2
ARG0000153	23.3326	30.6735	ARG	2
ARG0000154	18.0259	23.6972	ARG	2
ARG0000155	1053.73	1385.25	ARG	2
ARG0000156	750.646	986.814	ARG	2
ARG0000157	97.9354	128.748	ARG	2
ARG0000158	423.901	557.269	ARG	2
ARG0000159	51.7302	68.0055	ARG	2
ARG0000160	51.5007	67.7038	ARG	2
ARG0000161	684.363	899.677	ARG	2
ARG0000162	684.363	899.677	ARG	2
ARG0000163	589.757	775.307	ARG	2
ARG0000164	92.4388	121.522	ARG	2
ARG0000165	149.023	195.909	ARG	2
ARG0000166	149.023	195.909	ARG	2
ARG0000170	4.9424	6.49738	ARG	2
ARG0000181	1.85228	2.43505	ARG	2
ARG0000184	21.6462	28.4566	ARG	2
ARG0000185	12.4863	16.4147	ARG	2
ARG0000188	98.9653	130.102	ARG	2
ARG0000189	16.2647	21.3818	ARG	2
ARG0000190	1.39548	1.83453	ARG	2
ARG0000191	1.59561	2.09762	ARG	2
ARG0000197	703.197	924.437	ARG	2
ARG0000198	42.4912	55.8598	ARG	2
ARG0000217	79.1074	103.996	ARG	2
ARG0000220	80.1892	105.418	ARG	2
ARG0000221	113.103	148.688	ARG	2
ARG0000222	338.161	444.553	ARG	2
ARG0000223	113.754	149.543	ARG	2
ARG0000227	24.695	32.4645	ARG	2
ARG0000229	117.137	153.99	ARG	2
ARG0000231	14.5337	19.1062	ARG	2
ARG0000232	14.5337	19.1062	ARG	2
ARG0000235	172.336	226.557	ARG	2
ARG0000240	2.15002	2.82646	ARG	2
ARG0000242	7.56279	9.94219	ARG	2
ARG0000250	25.0616	32.9464	ARG	2
ARG0000256	22.9896	30.2225	ARG	2
ARG0000257	5.08539	6.68535	ARG	2
ARG0000258	12.1083	15.9179	ARG	2
ARG0000259	7.81642	10.2756	ARG	2
ARG0000260	101.687	133.679	ARG	2
ARG0000261	14.9983	19.717	ARG	2
ARG0000262	25.1611	33.0773	ARG	2
ARG0000266	10.3493	13.6054	ARG	2
ARG0000273	56.1222	73.7793	ARG	2
ARG0000274	341.395	448.805	ARG	2
ARG0000277	8.44193	11.0979	ARG	2
ARG0000278	12.3977	16.2983	ARG	2
ARG0000283	19.3149	25.3918	ARG	2
ARG0000284	65.1228	85.6117	ARG	2
ARG0000286	100.435	132.034	ARG	2
ARG0000287	41.8912	55.071	ARG	2
ARG0000288	18.8725	24.8101	ARG	2
ARG0000289	329.753	433.499	ARG	2
ARG0000304	39.1473	51.4639	ARG	2
ARG0000307	22.0122	28.9377	ARG	2
ARG0000308	30.5263	40.1305	ARG	2
ARG0000309	16.0313	21.075	ARG	2
ARG0000310	17.9023	23.5347	ARG	2
ARG0000311	321.849	423.109	ARG	2
ARG0000312	10.6914	14.0551	ARG	2
ARG0000313	729.922	959.569	ARG	2
ARG0000314	14.8601	19.5354	ARG	2
ARG0000315	90.5096	118.986	ARG	2
ARG0000316	55.0214	72.3322	ARG	2
ARG0000319	17.4967	23.0014	ARG	2
ARG0000323	20.1412	26.478	ARG	2
ARG0000328	48.4301	63.6671	ARG	2
ARG0000329	24.9335	32.778	ARG	2
ARG0000330	255.927	336.446	ARG	2
ARG0000333	13.0703	17.1825	ARG	2
ARG0000334	13.0703	17.1825	ARG	2
ARG0000336	545.147	716.661	ARG	2
ARG0000337	25.4635	33.4748	ARG	2
ARG0000341	25.4635	33.4748	ARG	2
ARG0000342	25.4635	33.4748	ARG	2
BRA0000017	1.28213	1.38474	BRA	4
BRA0000019	119.806	129.393	BRA	4
BRA0000060	13.8234	14.9296	BRA	4
BRA0000082	5.10319	5.51158	BRA	4
BRA0000087	3.61423	3.90346	BRA	4
BRA0000092	1.05084	1.13494	BRA	4
BRA0000105	5.2652	5.68655	BRA	4
BRA0000114	3.25435	3.51479	BRA	4
BRA0000124	5.75512	6.21568	BRA	4
BRA0000127	9.07527	9.80153	BRA	4
BRA0000162	92.9317	100.369	BRA	4
BRA0000168	6.07141	6.55728	BRA	4
BRA0000175	20.1822	21.7973	BRA	4
BRA0000182	11.2609	12.1621	BRA	4
BRA0000186	49.2219	53.161	BRA	4
BRA0000187	24.6089	26.5783	BRA	4
BRA0000201	4.23808	4.57724	BRA	4
BRA0000227	11.6637	12.5971	BRA	4
BRA0000236	25.4121	27.4458	BRA	4
BRA0000253	42.4145	45.8088	BRA	4
BRA0000270	8.32536	8.99161	BRA	4
BRA0000274	9.15582	9.88853	BRA	4
BRA0000312	543.223	586.696	BRA	4
BRA0000340	2.61515	2.82443	BRA	4
BRA0000600	4.37583	4.72601	BRA	4
BRA0000602	16.3229	17.6291	BRA	4
BRA0000612	276.664	298.805	BRA	4
BRA0000666	6.83947	7.38681	BRA	4
BRA0000671	8.67903	9.37358	BRA	4
BRA0000677	8.77661	9.47897	BRA	4
BRA0000740	4.46487	4.82218	BRA	4
BRA0000744	13.3011	14.3656	BRA	4
BRA0000754	24.287	26.2306	BRA	4
BRA0000776	2.11047	2.27936	BRA	4
BRA0000788	7.836	8.46309	BRA	4
BRA0000796	2.89483	3.1265	BRA	4
BRA0000798	17.5769	18.9835	BRA	4
BRA0000806	36.9684	39.9268	BRA	4
BRA0000825	12.0963	13.0643	BRA	4
BRA0000827	34.5761	37.3431	BRA	4
BRA0000835	1.32773	1.43398	BRA	4
BRA0000891	5.91176	6.38486	BRA	4
BRA0000912	37.3846	40.3764	BRA	4
BRA0000948	4.47324	4.83122	BRA	4
BRA0000955	28.1355	30.387	BRA	4
BRA0000961	1.07003	1.15566	BRA	4
BRA0000972	7.55904	8.16397	BRA	4
BRA0001016	9.5108	10.2719	BRA	4
BRA0001017	6.28795	6.79115	BRA	4
BRA0001033	29.0741	31.4008	BRA	4
BRA0001096	107.397	115.991	BRA	4
BRA0001100	24.8825	26.8738	BRA	4
BRA0001137	100.85	108.921	BRA	4
BRA0001139	6.74622	7.2861	BRA	4
BRA0001142	19.5544	21.1193	BRA	4
BRA0001181	69.688	75.2648	BRA	4
BRA0001215	4.91531	5.30866	BRA	4
BRA0001240	5.38019	5.81075	BRA	4
BRA0001260	36.0275	38.9106	BRA	4
BRA0001276	37.7971	40.8219	BRA	4
BRA0001281	12.5069	13.5078	BRA	4
BRA0001283	2.77207	2.99391	BRA	4
BRA0001284	4.58702	4.95411	BRA	4
BRA0001288	6.08464	6.57158	BRA	4
BRA0001291	10.7185	11.5763	BRA	4
BRA0001311	8.24799	8.90805	BRA	4
BRA0001387	25.865	27.9349	BRA	4
BRA0001389	16.6424	17.9743	BRA	4
BRA0001403	3.59791	3.88584	BRA	4
BRA0001405	4.97214	5.37004	BRA	4
BRA0001445	15.5901	16.8378	BRA	4
BRA0001449	6.84278	7.39039	BRA	4
BRA0001458	4.62542	4.99557	BRA	4
BRA0001495	9.65128	10.4236	BRA	4
BRA0001523	0.513088	0.554149	BRA	4
BRA0001528	16.2694	17.5714	BRA	4
BRA0001544	23.4356	25.3111	BRA	4
BRA0001553	1.76129	1.90224	BRA	4
BRA0001567	1.8222	1.96803	BRA	4
BRA0001569	2.22468	2.40272	BRA	4
BRA0001591	6.47883	6.99731	BRA	4
BRA0001595	43.0239	46.4669	BRA	4
BRA0001609	18.8229	20.3292	BRA	4
BRA0001946	29.9755	32.3743	BRA	4
BRA0001989	44.7413	48.3218	BRA	4
BRA0002019	22.9285	24.7634	BRA	4
BRA0002082	270.544	292.194	BRA	4
BRA0002115	1.78821	1.93131	BRA	4
BRA0002130	15.223	16.4412	BRA	4
BRA0002150	3.9494	4.26546	BRA	4
BRA0002196	47.8917	51.7243	BRA	4
BRA0002200	1.33651	1.44346	BRA	4
BRA0002300	16.8459	18.194	BRA	4
BRA0002406	9.69341	10.4691	BRA	4
BRA0002534	22.6388	24.4505	BRA	4
BRA0002552	7.77015	8.39196	BRA	4
BRA0002558	12.0963	13.0643	BRA	4
BRA0002683	11.3831	12.294	BRA	4
BRA0002780	5.35216	5.78048	BRA	4
BRA0002787	312.488	337.495	BRA	4
BRA0002812	4.82974	5.21625	BRA	4
BRA0002814	4.06131	4.38632	BRA	4
BRA0002829	22.2622	24.0438	BRA	4
BRA0002903	19.1741	20.7085	BRA	4
BRA0002904	34.8628	37.6527	BRA	4
BRA0002913	10.9169	11.7905	BRA	4
BRA0002946	68.7724	74.2761	BRA	4
BRA0002952	0.416094	0.449393	BRA	4
BRA0002958	28.1295	30.3806	BRA	4
BRA0003035	0.0212584	0.0229596	BRA	4
BRA0026722	5.56283	6.00801	BRA	4
BRA0026795	10.4898	11.3293	BRA	4
BRA0026829	13.7312	14.8301	BRA	4
BRA0026847	5.87137	6.34124	BRA	4
BRA0026851	13.376	14.4464	BRA	4
BRA0026854	5.84575	6.31357	BRA	4
BRA0026863	102.701	110.92	BRA	4
BRA0026869	14.9588	16.1559	BRA	4
BRA0026874	0.840848	0.908138	BRA	4
BRA0027003	16.2958	17.5999	BRA	4
BRA0027006	0.104929	0.113326	BRA	4
BRA0027009	13.959	15.0761	BRA	4
BRA0027054	6.7809	7.32356	BRA	4
BRA0027055	4.16246	4.49557	BRA	4
BRA0027057	51.2847	55.3888	BRA	4
BRA0027058	14.3563	15.5052	BRA	4
BRA0027059	32.6498	35.2626	BRA	4
BRA0027075	116.138	125.432	BRA	4
BRA0027087	10.1792	10.9938	BRA	4
BRA0027088	4.43971	4.795	BRA	4
BRA0027093	36.0275	38.9106	BRA	4
BRA0027094	36.0275	38.9106	BRA	4
BRA0027104	46.5095	50.2315	BRA	4
BRA0027120	7.19755	7.77354	BRA	4
BRA0027125	47.4527	51.2502	BRA	4
BRA0027248	337.176	364.159	BRA	4
BRA0027250	22.7517	24.5725	BRA	4
BRA0027263	41.8228	45.1698	BRA	4
BRA0027333	32.0223	34.5849	BRA	4
BRA0027335	18.5765	20.0631	BRA	4
BRA0027338	22.2329	24.0122	BRA	4
BRA0027339	12.7153	13.7329	BRA	4
BRA0027342	13.0961	14.1441	BRA	4
BRA0027343	15.1656	16.3792	BRA	4
BRA0027345	5.16387	5.57712	BRA	4
BRA0027352	9.03975	9.76317	BRA	4
BRA0027354	112.462	121.462	BRA	4
BRA0027367	1.62162	1.75139	BRA	4
BRA0027377	2.5571	2.76174	BRA	4
BRA0027385	7.28797	7.8712	BRA	4
BRA0027387	19.3843	20.9355	BRA	4
BRA0027388	31.4568	33.9742	BRA	4
BRA0027391	106.771	115.315	BRA	4
BRA0027392	9.91445	10.7079	BRA	4
BRA0027395	22.2227	24.0011	BRA	4
BRA0027535	61.0758	65.9635	BRA	4
BRA0027536	0.238622	0.257718	BRA	4
BRA0027537	19.2368	20.7762	BRA	4
BRA0027687	159.534	172.301	BRA	4
BRA0027689	13.7095	14.8067	BRA	4
BRA0027709	71.3336	77.0422	BRA	4
BRA0027733	78.5551	84.8416	BRA	4
BRA0027750	0.572787	0.618625	BRA	4
BRA0027766	104.46	112.819	BRA	4
BRA0027767	8.34671	9.01467	BRA	4
BRA0027768	13.4348	14.5099	BRA	4
BRA0027787	2.36331	2.55243	BRA	4
BRA0027793	37.473	40.4718	BRA	4
BRA0027794	14.42	15.574	BRA	4
BRA0027804	7.06432	7.62965	BRA	4
BRA0027814	7.90031	8.53254	BRA	4
BRA0027828	26.0089	28.0903	BRA	4
BRA0027829	2.2649	2.44615	BRA	4
BRA0027835	0.213103	0.230157	BRA	4
BRA0027846	8.40192	9.0743	BRA	4
BRA0027862	4.95806	5.35484	BRA	4
BRA0027867	8.3637	9.03302	BRA	4
BRA0027875	0.539889	0.583094	BRA	4
BRA0027881	33.446	36.1225	BRA	4
BRA0027886	5.93443	6.40934	BRA	4
BRA0027888	97.4357	105.233	BRA	4
BRA0027890	6.3741	6.8842	BRA	4
BRA0027891	16.497	17.8173	BRA	4
BRA0027894	16.7812	18.1242	BRA	4
BRA0027895	30.8124	33.2782	BRA	4
BRA0027896	5.33445	5.76135	BRA	4
BRA0027901	30.1524	32.5654	BRA	4
BRA0027902	143.444	154.924	BRA	4
BRA0027906	9.49508	10.2549	BRA	4
BRA0027912	9.70006	10.4763	BRA	4
BRA0027913	8.50836	9.18925	BRA	4
BRA0027917	1.23387	1.33262	BRA	4
BRA0027918	33.538	36.2219	BRA	4
BRA0027919	16.4372	17.7526	BRA	4
BRA0027920	0.922444	0.996264	BRA	4
BRA0027922	4.67046	5.04422	BRA	4
BRA0027923	0.477103	0.515284	BRA	4
BRA0027924	16.4468	17.763	BRA	4
BRA0027925	22.6388	24.4505	BRA	4
BRA0027926	35.0607	37.8665	BRA	4
BRA0027929	14.3569	15.5059	BRA	4
BRA0027933	11.1634	12.0568	BRA	4
BRA0027935	43.5395	47.0238	BRA	4
BRA0027941	44.5433	48.108	BRA	4
BRA0027947	3.00832	3.24907	BRA	4
BRA0027949	16.2773	17.58	BRA	4
BRA0027950	0.763161	0.824234	BRA	4
BRA0027951	35.9458	38.8225	BRA	4
BRA0027952	79.5018	85.864	BRA	4
BRA0027974	13.0922	14.1399	BRA	4
BRA0027975	0.173492	0.187376	BRA	4
BRA0027977	9.65595	10.4287	BRA	4
BRA0027995	6.7809	7.32356	BRA	4
BRA0027996	44.1352	47.6672	BRA	4
BRA0027999	33.4878	36.1677	BRA	4
BRA0028004	1.00294	1.08321	BRA	4
BRA0028008	7.70903	8.32595	BRA	4
BRA0028014	173.317	187.187	BRA	4
BRA0028016	45.8827	49.5545	BRA	4
BRA0028028	26.2095	28.307	BRA	4
BRA0028033	38.0962	41.145	BRA	4
BRA0028034	133.379	144.053	BRA	4
BRA0028037	22.296	24.0803	BRA	4
BRA0028038	85.3125	92.1397	BRA	4
BRA0028041	7.52574	8.128	BRA	4
BRA0028042	1.84109	1.98843	BRA	4
BRA0028043	0.590145	0.637372	BRA	4
BRA0028045	7.43413	8.02905	BRA	4
BRA0028046	96.3566	104.068	BRA	4
BRA0028047	12.4471	13.4432	BRA	4
BRA0028048	10.7963	11.6603	BRA	4
BRA0028049	0.159872	0.172666	BRA	4
BRA0028050	7.72676	8.3451	BRA	4
BRA0028051	1.28909	1.39226	BRA	4
BRA0028052	12.9018	13.9343	BRA	4
BRA0028058	7.98566	8.62473	BRA	4
BRA0028059	14.1033	15.232	BRA	4
BRA0028060	46.0315	49.7153	BRA	4
BRA0028062	24.5131	26.4748	BRA	4
BRA0028063	45.5356	49.1797	BRA	4
BRA0028065	1.42385	1.5378	BRA	4
BRA0028072	8.90017	9.61242	BRA	4
BRA0028073	39.407	42.5607	BRA	4
BRA0028074	5.30081	5.72501	BRA	4
BRA0028076	56.5284	61.0522	BRA	4
BRA0028077	61.517	66.44	BRA	4
BRA0028078	15.7555	17.0164	BRA	4
BRA0028093	3.92691	4.24117	BRA	4
BRA0028094	15.7167	16.9745	BRA	4
BRA0028096	47.594	51.4027	BRA	4
BRA0028101	4.56801	4.93357	BRA	4
BRA0028107	22.7607	24.5822	BRA	4
BRA0028110	5.0487	5.45273	BRA	4
BRA0028111	13.6819	14.7768	BRA	4
BRA0028112	5.3606	5.78959	BRA	4
BRA0028113	2.47148	2.66926	BRA	4
BRA0028115	15.5216	16.7638	BRA	4
BRA0028116	7.52007	8.12188	BRA	4
BRA0028118	7.48192	8.08067	BRA	4
BRA0028120	9.0651	9.79054	BRA	4
BRA0028121	14.6247	15.7951	BRA	4
BRA0028137	46.797	50.542	BRA	4
BRA0028139	26.8755	29.0263	BRA	4
BRA0028140	36.9157	39.8699	BRA	4
BRA0028143	15.7526	17.0133	BRA	4
BRA0028144	34.5327	37.2963	BRA	4
BRA0028146	6.11237	6.60152	BRA	4
BRA0028148	11.6	12.5283	BRA	4
BRA0028149	19.9446	21.5407	BRA	4
BRA0028151	13.5929	14.6807	BRA	4
BRA0028152	23.0988	24.9473	BRA	4
BRA0028153	23.6735	25.568	BRA	4
BRA0028154	27.8728	30.1033	BRA	4
BRA0028155	55.3778	59.8094	BRA	4
BRA0028159	18.2968	19.761	BRA	4
BRA0028162	27.5066	29.7078	BRA	4
BRA0028169	29.0741	31.4008	BRA	4
BRA0028177	139.741	150.924	BRA	4
BRA0028178	5.72214	6.18006	BRA	4
BRA0028191	37.8281	40.8553	BRA	4
BRA0028199	88.1469	95.201	BRA	4
BRA0028200	10.0357	10.8388	BRA	4
BRA0028202	1.50854	1.62927	BRA	4
BRA0028206	19.9191	21.5132	BRA	4
BRA0028209	14.1194	15.2494	BRA	4
BRA0028210	48.76	52.6621	BRA	4
BRA0028213	13.0612	14.1064	BRA	4
BRA0028217	10.3818	11.2127	BRA	4
BRA0028219	2.3399	2.52716	BRA	4
BRA0028221	25.6077	27.657	BRA	4
BRA0028225	87.3486	94.3388	BRA	4
BRA0028227	11.5282	12.4508	BRA	4
BRA0028232	9.50261	10.2631	BRA	4
BRA0028236	13.7063	14.8031	BRA	4
BRA0028237	20.9964	22.6767	BRA	4
BRA0028238	29.2276	31.5666	BRA	4
BRA0028241	0.539889	0.583094	BRA	4
BRA0028246	78.198	84.4559	BRA	4
BRA0028247	11.6801	12.6148	BRA	4
BRA0028276	69.3644	74.9154	BRA	4
BRA0028324	90.7028	97.9614	BRA	4
BRA0028325	4.58792	4.95507	BRA	4
BRA0028326	9.0323	9.75512	BRA	4
BRA0028328	13.2987	14.3629	BRA	4
BRA0028333	45.7923	49.457	BRA	4
BRA0028334	1.00294	1.08321	BRA	4
BRA0028336	62.1218	67.0932	BRA	4
BRA0028337	0.238459	0.257542	BRA	4
BRA0028338	45.639	49.2913	BRA	4
BRA0028339	1.00294	1.08321	BRA	4
BRA0028344	4.18838	4.52356	BRA	4
BRA0028347	46.36	50.07	BRA	4
BRA0028350	39.4716	42.6303	BRA	4
BRA0028357	3.70942	4.00628	BRA	4
BRA0028358	5.95354	6.42998	BRA	4
BRA0028373	72.994	78.8354	BRA	4
BRA0028374	6.96514	7.52254	BRA	4
BRA0028377	106.457	114.977	BRA	4
BRA0028378	5.45546	5.89204	BRA	4
BRA0028383	1.00294	1.08321	BRA	4
BRA0028392	48.6221	52.5131	BRA	4
BRA0028401	11.9325	12.8874	BRA	4
BRA0028402	46.4212	50.1361	BRA	4
BRA0028425	0.539889	0.583094	BRA	4
BRA0028452	7.34615	7.93404	BRA	4
BRA0028457	52.1456	56.3186	BRA	4
BRA0028458	127.255	137.439	BRA	4
BRA0028459	4.56801	4.93357	BRA	4
BRA0028460	11.7537	12.6943	BRA	4
BRA0028461	35.3574	38.1869	BRA	4
BRA0028462	21.6182	23.3482	BRA	4
BRA0028478	9.98444	10.7835	BRA	4
BRA0028479	13.1689	14.2228	BRA	4
BRA0028480	31.3568	33.8662	BRA	4
BRA0028488	4.21502	4.55233	BRA	4
BRA0028500	5.50492	5.94546	BRA	4
BRA0028503	121.182	130.88	BRA	4
BRA0028515	13.7802	14.8829	BRA	4
BRA0028516	29.2382	31.578	BRA	4
BRA0028528	260.97	281.854	BRA	4
BRA0028529	110.191	119.009	BRA	4
BRA0028530	75.0748	81.0828	BRA	4
BRA0028531	61.1013	65.991	BRA	4
BRA0028532	105.745	114.207	BRA	4
BRA0028533	71.9719	77.7316	BRA	4
BRA0028534	190.205	205.427	BRA	4
BRA0028535	19.398	20.9504	BRA	4
BRA0028536	33.9798	36.6991	BRA	4
BRA0028537	29.7482	32.1288	BRA	4
BRA0028538	23.6202	25.5105	BRA	4
BRA0028539	63.9452	69.0626	BRA	4
BRA0028542	46.7515	50.4929	BRA	4
BRA0028543	151.629	163.764	BRA	4
BRA0028546	46.6802	50.4159	BRA	4
BRA0028558	5.13206	5.54276	BRA	4
BRA0028577	10.2466	11.0666	BRA	4
BRA0028578	9.36433	10.1137	BRA	4
BRA0028579	52.018	56.1808	BRA	4
BRA0028580	9.85581	10.6445	BRA	4
BRA0028584	78.447	84.7249	BRA	4
BRA0028586	83.4765	90.1568	BRA	4
BRA0028588	16.3229	17.6291	BRA	4
BRA0028596	24.495	26.4552	BRA	4
BRA0028600	9.94981	10.7461	BRA	4
BRA0028601	7.7673	8.38889	BRA	4
BRA0028604	100.85	108.921	BRA	4
BRA0028605	37.2331	40.2127	BRA	4
BRA0028608	173.742	187.646	BRA	4
BRA0028609	87.9063	94.9412	BRA	4
BRA0028612	125.931	136.009	BRA	4
BRA0028615	1.1226	1.21244	BRA	4
BRA0028620	0.0691867	0.0747234	BRA	4
BRA0028642	63.7395	68.8404	BRA	4
BRA0028648	218.973	236.497	BRA	4
BRA0028651	28.2108	30.4684	BRA	4
BRA0028655	56.2107	60.7091	BRA	4
BRA0028660	80.9684	87.448	BRA	4
BRA0028663	55.7136	60.1722	BRA	4
BRA0028666	157.745	170.369	BRA	4
BRA0028668	31.9068	34.4601	BRA	4
BRA0028683	4.13351	4.4643	BRA	4
BRA0028691	17.5193	18.9213	BRA	4
BRA0028692	64.9644	70.1632	BRA	4
BRA0028694	43.4142	46.8885	BRA	4
BRA0028696	10.2588	11.0797	BRA	4
BRA0028707	7.97137	8.60929	BRA	4
BRA0028726	28.0478	30.2924	BRA	4
BRA0028739	15.4034	16.6361	BRA	4
BRA0028750	11.7943	12.7381	BRA	4
BRA0028773	0.539889	0.583094	BRA	4
BRA0028774	90.1793	97.396	BRA	4
BRA0028779	17.5193	18.9213	BRA	4
BRA0028815	7.60075	8.20901	BRA	4
BRA0028866	79.8823	86.275	BRA	4
BRA0028868	40.8151	44.0814	BRA	4
BRA0028872	141.201	152.501	BRA	4
BRA0028883	25.7056	27.7628	BRA	4
BRA0028884	33.0006	35.6416	BRA	4
BRA0028893	25.0956	27.104	BRA	4
BRA0028897	25.0643	27.0701	BRA	4
BRA0028909	58.9522	63.67	BRA	4
BRA0028916	87.6438	94.6576	BRA	4
BRA0028917	36.727	39.6662	BRA	4
BRA0028919	84.2477	90.9898	BRA	4
BRA0028922	139.624	150.798	BRA	4
BRA0028923	84.2577	91.0006	BRA	4
BRA0028924	22.6599	24.4733	BRA	4
BRA0028930	1.8046	1.94902	BRA	4
BRA0028933	35.4978	38.3386	BRA	4
BRA0028934	7.1626	7.7358	BRA	4
BRA0028938	175.287	189.315	BRA	4
BRA0028947	10.6955	11.5514	BRA	4
BRA0028957	20.9485	22.625	BRA	4
BRA0028960	0.539889	0.583094	BRA	4
BRA0028961	50.8778	54.9494	BRA	4
BRA0028963	34.2754	37.0183	BRA	4
BRA0028975	45.4307	49.0664	BRA	4
BRA0028978	11.158	12.0509	BRA	4
BRA0028979	6.5785	7.10496	BRA	4
BRA0028981	8.93534	9.6504	BRA	4
BRA0028990	1.00294	1.08321	BRA	4
BRA0028991	40.4831	43.7228	BRA	4
BRA0029014	104.428	112.786	BRA	4
BRA0029023	80.6362	87.0893	BRA	4
BRA0029076	139.747	150.93	BRA	4
BRA0029106	8.92182	9.63581	BRA	4
BRA0029122	12.6668	13.6805	BRA	4
BRA0029131	19.4033	20.9561	BRA	4
BRA0029136	77.0205	83.1842	BRA	4
BRA0029138	1.27161	1.37337	BRA	4
BRA0029142	110.306	119.133	BRA	4
BRA0029144	9.57985	10.3465	BRA	4
BRA0029147	33.9447	36.6611	BRA	4
BRA0029148	18.2083	19.6655	BRA	4
BRA0029150	80.3937	86.8274	BRA	4
BRA0029152	4.17097	4.50476	BRA	4
BRA0029153	18.9891	20.5088	BRA	4
BRA0029156	17.549	18.9534	BRA	4
BRA0029161	0.195328	0.210959	BRA	4
BRA0029162	15.2173	16.4351	BRA	4
BRA0029168	6.28562	6.78864	BRA	4
BRA0029173	3.86279	4.17192	BRA	4
BRA0029185	9.52547	10.2878	BRA	4
BRA0029189	5.35216	5.78048	BRA	4
BRA0029192	54.0848	58.413	BRA	4
BRA0029193	2.27853	2.46088	BRA	4
BRA0029196	10.3074	11.1322	BRA	4
BRA0029199	7.71208	8.32925	BRA	4
BRA0029201	25.3557	27.3848	BRA	4
BRA0029202	28.9704	31.2888	BRA	4
BRA0029205	25.0643	27.0701	BRA	4
BRA0029215	5.35216	5.78048	BRA	4
BRA0029218	63.9452	69.0626	BRA	4
BRA0029228	38.1692	41.2238	BRA	4
BRA0029230	24.3007	26.2454	BRA	4
BRA0029236	6.31826	6.82388	BRA	4
BRA0029237	23.0681	24.9141	BRA	4
BRA0029242	38.5127	41.5948	BRA	4
BRA0029244	70.6936	76.351	BRA	4
BRA0029262	32.4589	35.0565	BRA	4
BRA0029268	16.3897	17.7013	BRA	4
BRA0029270	3.98771	4.30684	BRA	4
BRA0029272	22.9898	24.8296	BRA	4
BRA0029273	68.5641	74.051	BRA	4
BRA0029276	66.4293	71.7454	BRA	4
BRA0029282	31.7276	34.2667	BRA	4
BRA0029290	16.4901	17.8097	BRA	4
BRA0029292	7.0891	7.65641	BRA	4
BRA0029299	9.13117	9.86191	BRA	4
BRA0029304	307.342	331.938	BRA	4
BRA0029310	43.1199	46.5706	BRA	4
BRA0029317	8.39065	9.06212	BRA	4
BRA0029351	106.254	114.758	BRA	4
BRA0029362	13.7095	14.8067	BRA	4
BRA0029365	0.961015	1.03792	BRA	4
BRA0029369	39.1536	42.287	BRA	4
BRA0029370	41.8819	45.2336	BRA	4
BRA0029379	28.2722	30.5347	BRA	4
BRA0029382	1.89854	2.05047	BRA	4
BRA0029415	14.6859	15.8612	BRA	4
BRA0029416	1.00294	1.08321	BRA	4
BRA0029437	9.03975	9.76317	BRA	4
BRA0029441	9.05087	9.77518	BRA	4
BRA0029461	17.0618	18.4272	BRA	4
BRA0029472	167.198	180.578	BRA	4
BRA0029473	20.2398	21.8596	BRA	4
BRA0029481	43.6904	47.1868	BRA	4
BRA0029497	41.6202	44.9509	BRA	4
BRA0029507	216.187	233.487	BRA	4
BRA0029527	8.67074	9.36463	BRA	4
BRA0029544	176.86	191.013	BRA	4
BRA0029545	6.38527	6.89626	BRA	4
BRA0029546	15.3746	16.605	BRA	4
BRA0029554	1.12491	1.21494	BRA	4
BRA0029555	0.443458	0.478946	BRA	4
BRA0029556	6.78628	7.32936	BRA	4
BRA0029557	4.31441	4.65968	BRA	4
BRA0029561	5.52049	5.96227	BRA	4
BRA0029562	5.52049	5.96227	BRA	4
BRA0029564	35.9012	38.7743	BRA	4
BRA0029566	1.78945	1.93266	BRA	4
BRA0029569	392.565	423.981	BRA	4
BRA0029572	28.6166	30.9067	BRA	4
BRA0029577	27.2318	29.4111	BRA	4
BRA0029578	53.8031	58.1088	BRA	4
BRA0029579	1.00294	1.08321	BRA	4
BRA0029583	18.1828	19.6379	BRA	4
BRA0029584	191.71	207.052	BRA	4
BRA0029586	6.7809	7.32356	BRA	4
BRA0029587	182.254	196.839	BRA	4
BRA0029588	0.68377	0.73849	BRA	4
BRA0029591	59.9847	64.7851	BRA	4
BRA0029595	42.7684	46.191	BRA	4
BRA0029599	2.7529	2.9732	BRA	4
BRA0029604	1.00294	1.08321	BRA	4
BRA0029607	33.5554	36.2408	BRA	4
BRA0029608	3.19133	3.44673	BRA	4
BRA0029609	0.539889	0.583094	BRA	4
BRA0029610	11.2474	12.1475	BRA	4
BRA0029624	0.496105	0.535807	BRA	4
BRA0029626	55.775	60.2385	BRA	4
BRA0029631	21.7416	23.4815	BRA	4
BRA0029632	6.36679	6.8763	BRA	4
BRA0029634	1.37974	1.49015	BRA	4
BRA0029635	15.0772	16.2838	BRA	4
BRA0029636	2.75305	2.97336	BRA	4
BRA0029637	108.333	117.002	BRA	4
BRA0029639	17.5199	18.922	BRA	4
BRA0029641	235.377	254.214	BRA	4
BRA0029642	0.77077	0.832452	BRA	4
BRA0029645	7.20008	7.77628	BRA	4
BRA0029649	7.74197	8.36154	BRA	4
BRA0029651	45.7923	49.457	BRA	4
BRA0029653	17.5199	18.922	BRA	4
BRA0029654	74.7655	80.7488	BRA	4
BRA0029655	15.7864	17.0498	BRA	4
BRA0029657	7.25413	7.83465	BRA	4
BRA0029658	1.00294	1.08321	BRA	4
BRA0029659	164.884	178.079	BRA	4
BRA0029664	212.098	229.071	BRA	4
BRA0029665	1.43876	1.5539	BRA	4
BRA0029668	49.8859	53.8782	BRA	4
BRA0029669	7.66642	8.27994	BRA	4
BRA0029670	10.0739	10.8801	BRA	4
BRA0029675	25.036	27.0395	BRA	4
BRA0029676	0.539889	0.583094	BRA	4
BRA0029678	2.45363	2.64999	BRA	4
BRA0029684	68.7441	74.2454	BRA	4
BRA0029685	70.5232	76.167	BRA	4
BRA0029687	0.539889	0.583094	BRA	4
BRA0029688	36.8805	39.8319	BRA	4
BRA0029691	39.4716	42.6303	BRA	4
BRA0029694	29.6919	32.0681	BRA	4
BRA0029700	49.6521	53.6256	BRA	4
BRA0029703	0.76428	0.825442	BRA	4
BRA0029704	6.64784	7.17984	BRA	4
BRA0029705	49.8859	53.8782	BRA	4
BRA0029706	102.044	110.21	BRA	4
BRA0029709	6.19756	6.69353	BRA	4
BRA0029713	6.97431	7.53244	BRA	4
BRA0029715	12.9768	14.0153	BRA	4
BRA0029717	34.9551	37.7524	BRA	4
BRA0029718	2.3468	2.5346	BRA	4
BRA0029719	5.35216	5.78048	BRA	4
BRA0029722	0.449563	0.48554	BRA	4
BRA0029724	9.49996	10.2602	BRA	4
BRA0029731	0.320873	0.346551	BRA	4
BRA0029732	15.223	16.4412	BRA	4
BRA0029738	3.7627	4.06381	BRA	4
BRA0029743	72.9757	78.8157	BRA	4
BRA0029746	58.9413	63.6581	BRA	4
BRA0029747	21.6501	23.3827	BRA	4
BRA0029759	30.0411	32.4451	BRA	4
BRA0029761	75.598	81.6478	BRA	4
BRA0029765	4.56801	4.93357	BRA	4
BRA0029766	6.42175	6.93566	BRA	4
BRA0029767	9.85682	10.6456	BRA	4
BRA0029768	19.397	20.9493	BRA	4
BRA0029773	19.5699	21.136	BRA	4
BRA0029774	0.0867447	0.0936866	BRA	4
BRA0029775	17.3559	18.7449	BRA	4
BRA0029776	2.54696	2.75078	BRA	4
BRA0029779	6.82274	7.36874	BRA	4
BRA0029780	27.2688	29.4511	BRA	4
BRA0029784	40.6084	43.8582	BRA	4
BRA0029786	52.602	56.8116	BRA	4
BRA0029788	153.483	165.766	BRA	4
BRA0029796	61.1036	65.9935	BRA	4
BRA0029806	4.35561	4.70417	BRA	4
BRA0029807	46.7897	50.5341	BRA	4
BRA0029810	0.270281	0.291911	BRA	4
BRA0029818	29.9515	32.3484	BRA	4
BRA0029857	46.7308	50.4705	BRA	4
BRA0029858	5.16429	5.57757	BRA	4
BRA0029861	9.70586	10.4826	BRA	4
BRA0029864	117.933	127.371	BRA	4
BRA0029866	29.9167	32.3108	BRA	4
BRA0029868	42.6553	46.0689	BRA	4
BRA0029869	12.9638	14.0012	BRA	4
BRA0029871	7.98429	8.62325	BRA	4
BRA0029872	233.823	252.535	BRA	4
BRA0029902	25.7236	27.7822	BRA	4
BRA0029903	5.87717	6.3475	BRA	4
BRA0029904	0.183096	0.197748	BRA	4
BRA0029906	4.35561	4.70417	BRA	4
BRA0029907	15.3945	16.6265	BRA	4
BRA0029908	65.6021	70.852	BRA	4
BRA0029910	11.7117	12.6489	BRA	4
BRA0029911	7.10049	7.66872	BRA	4
BRA0029918	65.4712	70.7107	BRA	4
BRA0029924	1.96109	2.11803	BRA	4
BRA0029927	90.4126	97.648	BRA	4
BRA0029929	1.8985	2.05043	BRA	4
BRA0029933	55.479	59.9188	BRA	4
BRA0029940	2.59286	2.80035	BRA	4
BRA0029941	1.30394	1.40829	BRA	4
BRA0029942	8.35603	9.02473	BRA	4
BRA0029943	6.66365	7.19691	BRA	4
BRA0029951	10.3056	11.1303	BRA	4
BRA0029956	23.14	24.9918	BRA	4
BRA0029973	24.131	26.0621	BRA	4
BRA0029989	3.36233	3.63141	BRA	4
BRA0029990	77.3372	83.5263	BRA	4
BRA0029991	33.7857	36.4895	BRA	4
BRA0029993	57.7632	62.3858	BRA	4
BRA0029994	1.85061	1.99871	BRA	4
BRA0029997	30.3679	32.7981	BRA	4
BRA0029999	2.77512	2.9972	BRA	4
BRA0030000	10.6605	11.5136	BRA	4
BRA0030004	17.3559	18.7449	BRA	4
BRA0030006	4.61331	4.9825	BRA	4
BRA0030017	24.3117	26.2573	BRA	4
BRA0030018	57.1358	61.7082	BRA	4
BRA0030021	1.00294	1.08321	BRA	4
BRA0030022	14.3653	15.515	BRA	4
BRA0030024	49.3427	53.2915	BRA	4
BRA0030025	11.7165	12.6541	BRA	4
BRA0030026	5.70869	6.16554	BRA	4
BRA0030027	89.2621	96.4055	BRA	4
BRA0030028	12.9638	14.0012	BRA	4
BRA0030032	3.00331	3.24365	BRA	4
BRA0030033	6.02525	6.50743	BRA	4
BRA0030034	0.489843	0.529043	BRA	4
BRA0030036	11.6171	12.5468	BRA	4
BRA0030037	6.23603	6.73508	BRA	4
BRA0030038	3.38342	3.65418	BRA	4
BRA0030039	9.18982	9.92525	BRA	4
BRA0030040	6.20242	6.69878	BRA	4
BRA0030041	4.32175	4.66761	BRA	4
BRA0030043	30.7895	33.2534	BRA	4
BRA0030046	0.856774	0.925339	BRA	4
BRA0030047	24.387	26.3386	BRA	4
BRA0030048	16.5968	17.925	BRA	4
BRA0030050	126.796	136.943	BRA	4
BRA0030051	110.01	118.814	BRA	4
BRA0030053	26.0264	28.1092	BRA	4
BRA0030054	1.85562	2.00412	BRA	4
BRA0030055	48.9348	52.8508	BRA	4
BRA0030063	1.79986	1.9439	BRA	4
BRA0030065	8.06523	8.71067	BRA	4
BRA0030066	45.844	49.5127	BRA	4
BRA0030067	45.0261	48.6294	BRA	4
BRA0030080	1.32851	1.43483	BRA	4
BRA0030089	1.39307	1.50455	BRA	4
BRA0030090	11.7613	12.7026	BRA	4
BRA0030094	33.8358	36.5436	BRA	4
BRA0030095	3.35865	3.62743	BRA	4
BRA0030096	25.5545	27.5995	BRA	4
BRA0030097	135.282	146.108	BRA	4
BRA0030098	7.98168	8.62043	BRA	4
BRA0030099	21.1747	22.8693	BRA	4
BRA0030100	201.759	217.905	BRA	4
BRA0030104	11.359	12.268	BRA	4
BRA0030115	3.32165	3.58747	BRA	4
BRA0030120	11.2793	12.182	BRA	4
BRA0030125	40.7355	43.9955	BRA	4
BRA0030126	63.1307	68.1828	BRA	4
BRA0030130	13.2321	14.291	BRA	4
BRA0030149	16.2929	17.5968	BRA	4
BRA0030154	1.00294	1.08321	BRA	4
BRA0030157	18.3464	19.8146	BRA	4
BRA0030162	16.069	17.355	BRA	4
BRA0030164	118.504	127.987	BRA	4
BRA0030166	17.6606	19.0739	BRA	4
BRA0030167	3.14906	3.40106	BRA	4
BRA0030168	21.3183	23.0244	BRA	4
BRA0030169	10.4063	11.239	BRA	4
BRA0030173	0.268769	0.290278	BRA	4
BRA0030175	30.9904	33.4704	BRA	4
BRA0030176	30.9904	33.4704	BRA	4
BRA0030187	211.501	228.427	BRA	4
BRA0030190	95.3289	102.958	BRA	4
BRA0030191	347.868	375.707	BRA	4
BRA0030192	0.0726512	0.0784652	BRA	4
BRA0030196	42.5136	45.9159	BRA	4
BRA0030197	44.1352	47.6672	BRA	4
BRA0030198	1.46597	1.58329	BRA	4
BRA0030199	35.5064	38.3479	BRA	4
BRA0030202	207.67	224.289	BRA	4
BRA0030203	46.36	50.07	BRA	4
BRA0030206	70.6784	76.3345	BRA	4
BRA0030207	94.9039	102.499	BRA	4
BRA0030209	16.983	18.3421	BRA	4
BRA0030214	55.641	60.0938	BRA	4
BRA0030217	23.5597	25.4451	BRA	4
BRA0030218	9.57544	10.3417	BRA	4
BRA0030219	11.0599	11.945	BRA	4
BRA0030221	31.7496	34.2905	BRA	4
BRA0030222	22.3644	24.1541	BRA	4
BRA0030223	25.0983	27.1068	BRA	4
BRA0030224	179.113	193.446	BRA	4
BRA0030225	29.2772	31.6202	BRA	4
BRA0030226	24.6134	26.5832	BRA	4
BRA0030228	46.3793	50.0908	BRA	4
BRA0030238	151.407	163.524	BRA	4
BRA0030240	13.1038	14.1525	BRA	4
BRA0030249	19.7638	21.3454	BRA	4
BRA0030252	31.4134	33.9273	BRA	4
BRA0030256	18.0148	19.4565	BRA	4
BRA0030258	25.0922	27.1003	BRA	4
BRA0030264	0.0861132	0.0930046	BRA	4
BRA0030266	1.51939	1.64099	BRA	4
BRA0030267	27.1893	29.3652	BRA	4
BRA0030268	1.94474	2.10037	BRA	4
BRA0030269	7.76842	8.3901	BRA	4
BRA0030270	0.255504	0.275951	BRA	4
BRA0030271	0.252691	0.272913	BRA	4
BRA0030273	0.416094	0.449393	BRA	4
BRA0030274	2.34926	2.53727	BRA	4
BRA0030275	22.7517	24.5725	BRA	4
BRA0030276	70.919	76.5944	BRA	4
BRA0030298	19.6165	21.1864	BRA	4
BRA0030303	6.91909	7.4728	BRA	4
BRA0030313	15.0984	16.3067	BRA	4
BRA0030335	16.0871	17.3745	BRA	4
BRA0030344	94.3005	101.847	BRA	4
BRA0030355	22.8547	24.6837	BRA	4
BRA0030359	66.4642	71.7831	BRA	4
BRA0030364	41.274	44.5771	BRA	4
BRA0030367	5.87717	6.3475	BRA	4
BRA0030371	1.52671	1.64889	BRA	4
BRA0030377	15.4447	16.6807	BRA	4
BRA0030383	11.6369	12.5682	BRA	4
BRA0030384	53.8502	58.1597	BRA	4
BRA0030393	0.405277	0.43771	BRA	4
BRA0030395	2.51593	2.71727	BRA	4
BRA0030396	42.6377	46.0499	BRA	4
BRA0030397	30.5668	33.013	BRA	4
BRA0030403	78.6867	84.9837	BRA	4
BRA0030412	36.3784	39.2896	BRA	4
BRA0030418	1.50933	1.63011	BRA	4
BRA0030420	8.44033	9.11579	BRA	4
BRA0030427	47.8766	51.7081	BRA	4
BRA0030428	4.06726	4.39275	BRA	4
BRA0030431	2.23609	2.41504	BRA	4
BRA0030433	34.945	37.7415	BRA	4
BRA0030436	244.361	263.916	BRA	4
BRA0030438	5.28785	5.71102	BRA	4
BRA0030439	21.3507	23.0593	BRA	4
BRA0030445	5.61845	6.06808	BRA	4
BRA0030447	19.5817	21.1487	BRA	4
BRA0030450	41.3127	44.6189	BRA	4
BRA0030453	2.06767	2.23314	BRA	4
BRA0030463	99.1492	107.084	BRA	4
BRA0030464	82.059	88.6259	BRA	4
BRA0030466	19.4179	20.9718	BRA	4
BRA0030472	38.2969	41.3617	BRA	4
BRA0030473	0.337631	0.364651	BRA	4
BRA0030474	24.148	26.0805	BRA	4
BRA0030475	1.353	1.46128	BRA	4
BRA0030481	152.568	164.777	BRA	4
BRA0030482	26.2551	28.3562	BRA	4
BRA0030483	8.69107	9.38659	BRA	4
BRA0030487	5.87717	6.3475	BRA	4
BRA0030489	22.4055	24.1986	BRA	4
BRA0030518	17.7264	19.145	BRA	4
BRA0030529	210.437	227.277	BRA	4
BRA0030530	3.30743	3.57211	BRA	4
BRA0030533	4.16091	4.49389	BRA	4
BRA0030534	105.297	113.724	BRA	4
BRA0030535	19.8005	21.3851	BRA	4
BRA0030541	28.9897	31.3097	BRA	4
BRA0030543	13.5444	14.6283	BRA	4
BRA0030550	134.849	145.641	BRA	4
BRA0030554	34.8434	37.6318	BRA	4
BRA0030555	126.474	136.596	BRA	4
BRA0030560	141.864	153.216	BRA	4
BRA0030561	16.8826	18.2337	BRA	4
BRA0030580	6.26651	6.76799	BRA	4
BRA0030581	40.5534	43.7988	BRA	4
BRA0030583	1.72346	1.86138	BRA	4
BRA0030586	93.4256	100.902	BRA	4
BRA0030587	93.4256	100.902	BRA	4
BRA0030592	169.897	183.493	BRA	4
BRA0030599	6.2631	6.76431	BRA	4
BRA0030603	5.92491	6.39906	BRA	4
BRA0030607	107.965	116.605	BRA	4
BRA0030627	4.40338	4.75576	BRA	4
BRA0030630	41.4013	44.7145	BRA	4
BRA0030633	162.103	175.075	BRA	4
BRA0030655	109.801	118.588	BRA	4
BRA0030657	3.67409	3.96811	BRA	4
BRA0030659	45.6758	49.3311	BRA	4
BRA0030673	22.9364	24.7719	BRA	4
BRA0030677	16.5429	17.8667	BRA	4
BRA0030679	111.307	120.215	BRA	4
BRA0030683	19.1789	20.7137	BRA	4
BRA0030684	0.513463	0.554554	BRA	4
BRA0030685	128.635	138.93	BRA	4
BRA0030690	45.6758	49.3311	BRA	4
BRA0030721	104.583	112.952	BRA	4
BRA0030722	69.4208	74.9763	BRA	4
BRA0030728	48.0849	51.9329	BRA	4
BRA0030729	68.5523	74.0383	BRA	4
BRA0030733	67.3253	72.7131	BRA	4
BRA0030735	3.76677	4.06821	BRA	4
BRA0030744	8.99765	9.7177	BRA	4
BRA0030757	21.6749	23.4094	BRA	4
BRA0030761	9.86793	10.6576	BRA	4
BRA0030769	102.718	110.938	BRA	4
BRA0030773	1.18673	1.2817	BRA	4
BRA0030774	65.4712	70.7107	BRA	4
BRA0030780	158.188	170.848	BRA	4
BRA0030782	13.0128	14.0541	BRA	4
BRA0030795	67.5336	72.9381	BRA	4
BRA0030797	112.019	120.984	BRA	4
BRA0030798	3.61816	3.90771	BRA	4
BRA0030799	5.87717	6.3475	BRA	4
BRA0030800	25.9103	27.9838	BRA	4
BRA0030810	5.87717	6.3475	BRA	4
BRA0030820	78.038	84.2831	BRA	4
BRA0030821	3.29417	3.55779	BRA	4
BRA0030822	43.564	47.0503	BRA	4
BRA0030850	5.38692	5.81802	BRA	4
BRA0030851	6.07823	6.56465	BRA	4
BRA0030863	0.812948	0.878005	BRA	4
BRA0030865	26.4157	28.5297	BRA	4
BRA0030868	11.6893	12.6247	BRA	4
BRA0030910	20.4474	22.0837	BRA	4
BRA0030917	28.2722	30.5347	BRA	4
BRA0030922	237.403	256.401	BRA	4
BRA0030928	1.17307	1.26695	BRA	4
BRA0030937	8.01414	8.65548	BRA	4
BRA0030942	3.39726	3.66913	BRA	4
BRA0030951	24.8906	26.8825	BRA	4
BRA0030958	14.8743	16.0647	BRA	4
BRA0030959	135.639	146.493	BRA	4
BRA0030963	65.1201	70.3315	BRA	4
BRA0030966	110.717	119.577	BRA	4
BRA0030969	52.3578	56.5478	BRA	4
BRA0030972	32.6009	35.2098	BRA	4
BRA0030975	22.3009	24.0856	BRA	4
BRA0030979	5.49424	5.93392	BRA	4
BRA0030980	28.2363	30.496	BRA	4
BRA0030985	3.05591	3.30047	BRA	4
BRA0030989	5.87717	6.3475	BRA	4
BRA0030991	51.637	55.7693	BRA	4
BRA0030994	6.13121	6.62187	BRA	4
BRA0031000	51.4317	55.5476	BRA	4
BRA0031001	5.77733	6.23967	BRA	4
BRA0031028	4.42811	4.78248	BRA	4
BRA0031033	10.841	11.7086	BRA	4
BRA0031034	16.7091	18.0462	BRA	4
BRA0031036	26.5708	28.6972	BRA	4
BRA0031048	100.869	108.941	BRA	4
BRA0031063	5.87717	6.3475	BRA	4
BRA0031065	23.8933	25.8054	BRA	4
BRA0031073	3.29417	3.55779	BRA	4
BRA0031076	57.4079	62.002	BRA	4
BRA0031078	5.87717	6.3475	BRA	4
BRA0031083	5.87717	6.3475	BRA	4
BRA0031097	28.321	30.5874	BRA	4
BRA0031098	47.853	51.6825	BRA	4
BRA0031112	8.42186	9.09584	BRA	4
BRA0031122	109.281	118.026	BRA	4
BRA0031133	28.5027	30.7836	BRA	4
BRA0031135	82.059	88.6259	BRA	4
BRA0031137	5.87717	6.3475	BRA	4
BRA0031139	37.6756	40.6907	BRA	4
BRA0031143	16.7376	18.0771	BRA	4
BRA0031150	38.8993	42.0123	BRA	4
BRA0031153	102.623	110.835	BRA	4
BRA0031156	5.644	6.09567	BRA	4
BRA0031168	8.37836	9.04885	BRA	4
BRA0031179	39.607	42.7766	BRA	4
BRA0031182	5.87717	6.3475	BRA	4
BRA0031189	37.0764	40.0435	BRA	4
BRA0031193	14.2164	15.3541	BRA	4
BRA0031206	52.6899	56.9065	BRA	4
BRA0031213	44.2916	47.8361	BRA	4
BRA0031215	69.4208	74.9763	BRA	4
BRA0031224	15.3192	16.5452	BRA	4
BRA0031229	4.90808	5.30086	BRA	4
BRA0031250	123.522	133.407	BRA	4
BRA0031258	10.4978	11.3379	BRA	4
BRA0031260	3.29417	3.55779	BRA	4
BRA0031262	164.158	177.295	BRA	4
BRA0031268	5.6956	6.1514	BRA	4
BRA0031292	35.3188	38.1452	BRA	4
BRA0031308	7.87615	8.50645	BRA	4
BRA0031309	7.87615	8.50645	BRA	4
BRA0031314	26.589	28.7168	BRA	4
BRA0031320	24.8004	26.7851	BRA	4
BRA0031321	155.969	168.451	BRA	4
BRA0031322	92.9317	100.369	BRA	4
BRA0031329	4.19088	4.52626	BRA	4
BRA0031331	16.5613	17.8866	BRA	4
BRA0031340	7.87615	8.50645	BRA	4
BRA0031371	21.6325	23.3636	BRA	4
BRA0031413	9.15864	9.89157	BRA	4
BRA0031436	103.069	111.317	BRA	4
BRA0031440	2.5832	2.78992	BRA	4
BRA0031445	3.18812	3.44326	BRA	4
BRA0031446	6.0105	6.4915	BRA	4
BRA0031471	1.8153	1.96058	BRA	4
BRA0031479	141.486	152.809	BRA	4
BRA0031486	1.58272	1.70937	BRA	4
BRA0031488	29.0885	31.4163	BRA	4
BRA0031489	41.0847	44.3726	BRA	4
BRA0031493	106.24	114.742	BRA	4
BRA0031495	91.2236	98.5239	BRA	4
BRA0031499	39.3276	42.4749	BRA	4
BRA0031501	123.065	132.914	BRA	4
BRA0031503	114.634	123.808	BRA	4
BRA0031504	48.5627	52.449	BRA	4
BRA0031505	2.30002	2.48409	BRA	4
BRA0031506	81.7663	88.3098	BRA	4
BRA0031527	104.479	112.84	BRA	4
BRA0031528	3.29417	3.55779	BRA	4
BRA0031530	60.6411	65.494	BRA	4
BRA0031531	3.29417	3.55779	BRA	4
BRA0031547	3.29417	3.55779	BRA	4
BRA0031548	60.6411	65.494	BRA	4
BRA0031550	271.293	293.004	BRA	4
BRA0031553	19.9944	21.5945	BRA	4
BRA0031556	3.61862	3.9082	BRA	4
BRA0031616	96.1282	103.821	BRA	4
BRA0031675	9.03975	9.76317	BRA	4
BRA0031676	36.1272	39.0183	BRA	4
BRA0031702	11.4425	12.3582	BRA	4
BRA0031726	57.9583	62.5965	BRA	4
BRA0031732	114.642	123.816	BRA	4
BRA0031739	3.61276	3.90188	BRA	4
BRA0031748	78.0036	84.246	BRA	4
BRA0031769	3.43674	3.71177	BRA	4
BRA0031793	0.276212	0.298316	BRA	4
BRA0031795	13.8419	14.9496	BRA	4
BRA0031872	31.6887	34.2247	BRA	4
BRA0031975	24.3102	26.2556	BRA	4
BRA0031982	1.07003	1.15566	BRA	4
BRA0031983	46.8302	50.5779	BRA	4
BRA0031984	0.0313302	0.0338374	BRA	4
BRA0032152	99.1896	107.127	BRA	4
BRA0032153	92.4676	99.8675	BRA	4
BRA0032177	27.4589	29.6564	BRA	4
BRA0032203	14.2016	15.3381	BRA	4
BRA0032217	1.64159	1.77296	BRA	4
BRA0032283	3.58071	3.86727	BRA	4
BRA0032284	1.88662	2.0376	BRA	4
BRA0032285	27.2759	29.4587	BRA	4
BRA0032286	14.5179	15.6797	BRA	4
BRA0032287	6.44011	6.95549	BRA	4
BRA0032289	4.68581	5.0608	BRA	4
BRA0032290	6.42325	6.93728	BRA	4
BRA0032291	9.04772	9.77178	BRA	4
BRA0032292	2.91244	3.14551	BRA	4
BRA0032293	6.46138	6.97846	BRA	4
BRA0032294	9.27431	10.0165	BRA	4
BRA0032296	2.26887	2.45044	BRA	4
BRA0032297	1.63736	1.76839	BRA	4
BRA0032304	0.602456	0.650668	BRA	4
BRA0032525	19.9281	21.5229	BRA	4
BRA0032546	51.6276	55.7592	BRA	4
BRA0032565	44.2695	47.8123	BRA	4
BRA0032573	8.83745	9.54468	BRA	4
BRA0032587	52.7252	56.9446	BRA	4
BRA0032589	1.46597	1.58329	BRA	4
BRA0032591	20.8566	22.5257	BRA	4
BRA0032592	14.7536	15.9343	BRA	4
BRA0032596	84.5964	91.3664	BRA	4
BRA0032605	279.142	301.481	BRA	4
BRA0032614	34.1364	36.8682	BRA	4
BRA0032617	129.879	140.273	BRA	4
BRA0032618	83.4492	90.1273	BRA	4
BRA0032621	23.2102	25.0676	BRA	4
BRA0032622	54.2929	58.6378	BRA	4
BRA0032624	41.4403	44.7567	BRA	4
BRA0032626	91.8956	99.2497	BRA	4
BRA0032634	11.9843	12.9434	BRA	4
BRA0032643	26.2576	28.3589	BRA	4
BRA0032645	12.0698	13.0358	BRA	4
BRA0032646	22.6179	24.4279	BRA	4
BRA0032649	10.8363	11.7034	BRA	4
BRA0032650	4.31189	4.65696	BRA	4
BRA0032657	22.0828	23.85	BRA	4
BRA0032658	23.566	25.4519	BRA	4
BRA0032667	172.151	185.928	BRA	4
BRA0032669	155.269	167.694	BRA	4
BRA0032670	277.429	299.631	BRA	4
BRA0032672	84.155	90.8897	BRA	4
BRA0032673	19.3209	20.8671	BRA	4
BRA0032677	22.9674	24.8054	BRA	4
BRA0032684	115.355	124.586	BRA	4
BRA0032687	35.9458	38.8225	BRA	4
BRA0032695	73.1686	79.0241	BRA	4
BRA0032734	4.74338	5.12297	BRA	4
BRA0032742	306.559	331.092	BRA	4
BRA0032744	13.8069	14.9119	BRA	4
BRA0032747	62.2959	67.2813	BRA	4
BRA0032750	32.7551	35.3763	BRA	4
BRA0032751	163.058	176.107	BRA	4
BRA0032752	118.435	127.913	BRA	4
BRA0032754	14.9968	16.1969	BRA	4
BRA0032765	29.9166	32.3107	BRA	4
BRA0032771	33.9384	36.6543	BRA	4
BRA0032788	130.729	141.19	BRA	4
BRA0032794	34.0645	36.7906	BRA	4
BRA0032815	0.341231	0.368539	BRA	4
BRA0032831	43.2321	46.6918	BRA	4
BRA0032841	48.7694	52.6723	BRA	4
BRA0032845	9.01221	9.73342	BRA	4
BRA0032847	226.914	245.073	BRA	4
BRA0032855	48.7694	52.6723	BRA	4
BRA0032859	19.1737	20.7081	BRA	4
BRA0032860	18.2594	19.7206	BRA	4
BRA0032869	24.2766	26.2193	BRA	4
BRA0032881	28.8046	31.1098	BRA	4
BRA0032886	102.532	110.737	BRA	4
BRA0032902	1.52458	1.64659	BRA	4
BRA0032903	29.8907	32.2827	BRA	4
BRA0032904	204.275	220.623	BRA	4
BRA0032905	28.5038	30.7848	BRA	4
BRA0032942	26.3888	28.5007	BRA	4
BRA0032951	34.3662	37.1164	BRA	4
BRA0032952	93.8553	101.366	BRA	4
BRA0032954	45.5771	49.2245	BRA	4
BRA0032957	24.1139	26.0437	BRA	4
BRA0032958	49.1783	53.1138	BRA	4
BRA0032959	26.5279	28.6508	BRA	4
BRA0032973	30.3145	32.7404	BRA	4
BRA0032975	3.31781	3.58333	BRA	4
BRA0032981	35.6192	38.4697	BRA	4
BRA0032991	76.5787	82.7071	BRA	4
BRA0033000	27.514	29.7159	BRA	4
BRA0033004	26.9899	29.1498	BRA	4
BRA0033027	143.649	155.144	BRA	4
BRA0033030	46.9908	50.7513	BRA	4
BRA0033031	3.39776	3.66967	BRA	4
BRA0033032	142.18	153.558	BRA	4
BRA0033035	71.383	77.0955	BRA	4
BRA0033038	7.40614	7.99883	BRA	4
BRA0033039	110.529	119.374	BRA	4
BRA0033040	138.2	149.259	BRA	4
BRA0033042	0.386274	0.417187	BRA	4
BRA0033046	0.000282602	0.000305217	BRA	4
BRA0033048	57.4176	62.0126	BRA	4
BRA0033052	102.262	110.446	BRA	4
BRA0033060	127.775	138.001	BRA	4
BRA0033063	102.971	111.212	BRA	4
BRA0033072	70.444	76.0814	BRA	4
BRA0033075	7.77571	8.39797	BRA	4
BRA0033077	130.465	140.906	BRA	4
BRA0033078	71.3336	77.0422	BRA	4
BRA0033079	319.803	345.395	BRA	4
BRA0033081	26.8031	28.9481	BRA	4
BRA0033082	123.856	133.768	BRA	4
BRA0033084	20.487	22.1265	BRA	4
BRA0033088	240.234	259.46	BRA	4
BRA0033107	144.898	156.494	BRA	4
BRA0033135	21.0524	22.7371	BRA	4
BRA0033137	6.72242	7.26039	BRA	4
BRA0033155	65.5924	70.8416	BRA	4
BRA0033157	87.6908	94.7084	BRA	4
BRA0033166	11.4977	12.4178	BRA	4
BRA0033169	120.381	130.014	BRA	4
BRA0033172	74.2248	80.1648	BRA	4
BRA0033173	3.94091	4.25629	BRA	4
BRA0033175	32.4994	35.1002	BRA	4
BRA0033180	98.2948	106.161	BRA	4
BRA0033184	93.4733	100.954	BRA	4
BRA0033195	74.6706	80.6462	BRA	4
BRA0033204	25.0609	27.0665	BRA	4
BRA0033205	133.848	144.56	BRA	4
BRA0033209	25.5429	27.587	BRA	4
BRA0033210	38.1689	41.2235	BRA	4
BRA0033212	57.2205	61.7996	BRA	4
BRA0033213	359.973	388.781	BRA	4
BRA0033214	13.1226	14.1727	BRA	4
BRA0033215	22.4692	24.2673	BRA	4
BRA0033219	105.81	114.278	BRA	4
BRA0033221	30.3559	32.7852	BRA	4
BRA0033224	321.184	346.887	BRA	4
BRA0033225	14.8366	16.024	BRA	4
BRA0033229	51.2571	55.359	BRA	4
BRA0033263	62.1768	67.1526	BRA	4
BRA0033266	3.67409	3.96811	BRA	4
BRA0033271	35.4118	38.2457	BRA	4
BRA0033276	98.7624	106.666	BRA	4
BRA0033279	75.9364	82.0133	BRA	4
BRA0033285	27.2446	29.4249	BRA	4
BRA0033306	15.1428	16.3547	BRA	4
BRA0033311	326.328	352.443	BRA	4
BRA0033312	56.5183	61.0413	BRA	4
BRA0033314	102.113	110.284	BRA	4
BRA0033324	156.89	169.445	BRA	4
BRA0033331	103.322	111.591	BRA	4
BRA0033342	44.6996	48.2768	BRA	4
BRA0033343	31.7289	34.2681	BRA	4
BRA0033349	52.8596	57.0898	BRA	4
BRA0033354	254.402	274.761	BRA	4
BRA0033357	54.7659	59.1486	BRA	4
BRA0033361	54.3459	58.695	BRA	4
BRA0033370	109.016	117.74	BRA	4
BRA0033373	82.5518	89.1581	BRA	4
BRA0033376	26.2924	28.3965	BRA	4
BRA0033383	43.044	46.4887	BRA	4
BRA0033384	17.2902	18.6739	BRA	4
BRA0033390	14.4063	15.5592	BRA	4
BRA0033394	25.0964	27.1047	BRA	4
BRA0033395	49.7278	53.7073	BRA	4
BRA0033397	43.1105	46.5605	BRA	4
BRA0033402	3.25636	3.51696	BRA	4
BRA0033407	36.0572	38.9428	BRA	4
BRA0033410	90.7499	98.0123	BRA	4
BRA0033416	29.9237	32.3183	BRA	4
BRA0033418	25.4328	27.4681	BRA	4
BRA0033419	171.875	185.63	BRA	4
BRA0033424	50.895	54.9679	BRA	4
BRA0033425	64.8503	70.0401	BRA	4
BRA0033427	10.2963	11.1203	BRA	4
BRA0033428	92.8559	100.287	BRA	4
BRA0033432	181.146	195.643	BRA	4
BRA0033434	148.373	160.247	BRA	4
BRA0033439	226.325	244.437	BRA	4
BRA0033440	127.505	137.708	BRA	4
BRA0033441	38.9278	42.043	BRA	4
BRA0033442	55.273	59.6963	BRA	4
BRA0033443	48.7285	52.628	BRA	4
BRA0033444	44.0585	47.5844	BRA	4
BRA0033446	146.982	158.745	BRA	4
BRA0033452	143.965	155.486	BRA	4
BRA0033453	170.048	183.656	BRA	4
BRA0033456	3.09583	3.34358	BRA	4
BRA0033463	27.5481	29.7527	BRA	4
BRA0033464	84.1941	90.9318	BRA	4
BRA0033466	63.3798	68.4519	BRA	4
BRA0033468	88.2251	95.2855	BRA	4
BRA0033477	129.702	140.082	BRA	4
BRA0033484	10.1337	10.9447	BRA	4
BRA0033487	70.4541	76.0923	BRA	4
BRA0033488	246.764	266.511	BRA	4
BRA0033489	154.124	166.458	BRA	4
BRA0033490	161.249	174.153	BRA	4
BRA0033505	34.0189	36.7413	BRA	4
BRA0033514	187.494	202.498	BRA	4
BRA0033515	15.9143	17.1879	BRA	4
BRA0033517	84.3052	91.0518	BRA	4
BRA0033519	8.21916	8.87691	BRA	4
BRA0033522	94.5893	102.159	BRA	4
BRA0033525	12.684	13.699	BRA	4
BRA0033541	52.4482	56.6455	BRA	4
BRA0033561	88.6241	95.7164	BRA	4
BRA0033564	70.1158	75.7269	BRA	4
BRA0033565	90.3439	97.5738	BRA	4
BRA0033578	61.0279	65.9117	BRA	4
BRA0033583	29.9167	32.3108	BRA	4
BRA0033594	33.6162	36.3064	BRA	4
BRA0033600	225.476	243.52	BRA	4
BRA0033603	4.617	4.98648	BRA	4
BRA0033702	44.8975	48.4905	BRA	4
BRA0033714	85.4036	92.2382	BRA	4
BRA0033719	344.964	372.57	BRA	4
BRA0033722	137.23	148.212	BRA	4
BRA0033724	219.49	237.055	BRA	4
BRA0033726	58.0685	62.7155	BRA	4
BRA0033728	15.9577	17.2348	BRA	4
BRA0033730	13.0726	14.1188	BRA	4
BRA0033903	10.0654	10.8709	BRA	4
BRA0033925	2.92547	3.15958	BRA	4
BRA0033926	5.657	6.10971	BRA	4
BRA0033941	89.8867	97.0801	BRA	4
BRA0033962	323.52	349.41	BRA	4
BRA0033965	53.0299	57.2737	BRA	4
BRA0033980	34.8987	37.6915	BRA	4
BRA0033982	112.523	121.528	BRA	4
BRA0033984	62.9769	68.0167	BRA	4
BRA0033989	127.194	137.372	BRA	4
BRA0034006	59.4293	64.1852	BRA	4
BRA0034007	419.438	453.004	BRA	4
BRA0034008	18.9554	20.4724	BRA	4
BRA0034011	38.8076	41.9132	BRA	4
BRA0034012	39.5526	42.7179	BRA	4
BRA0034017	66.6751	72.0109	BRA	4
BRA0034023	6.0169	6.49841	BRA	4
BRA0034025	111.793	120.74	BRA	4
BRA0034066	45.7917	49.4562	BRA	4
BRA0034067	94.4768	102.037	BRA	4
BRA0034080	83.6768	90.3731	BRA	4
BRA0034372	27.5271	29.73	BRA	4
BRA0034373	10.7634	11.6248	BRA	4
BRA0034374	1.75933	1.90012	BRA	4
BRA0034375	4.47592	4.83411	BRA	4
BRA0034376	3.96124	4.27825	BRA	4
BRA0034412	4.72792	5.10628	BRA	4
BRA0034413	4.21608	4.55348	BRA	4
BRA0034414	2.30866	2.49341	BRA	4
BRA0034415	2.94966	3.18571	BRA	4
BRA0034893	115.4	124.635	BRA	4
CHL0000001	0.323897	0.56262	CHL	2
CHL0000002	0.441063	0.76614	CHL	2
CHL0000004	3.55858	6.18136	CHL	2
CHL0000005	1.49755	2.60129	CHL	2
CHL0000006	8.02669	13.9426	CHL	2
CHL0000007	43.885	76.2297	CHL	2
CHL0000008	169.868	295.067	CHL	2
CHL0000010	2.97567	5.16884	CHL	2
CHL0000013	0.954858	1.65862	CHL	2
CHL0000014	5.01962	8.71924	CHL	2
CHL0000015	0.551585	0.95812	CHL	2
CHL0000016	5.8791	10.2122	CHL	2
CHL0000017	3.36493	5.845	CHL	2
CHL0000018	2.401	4.17061	CHL	2
CHL0000019	85.4284	148.392	CHL	2
CHL0000020	84.7328	147.184	CHL	2
CHL0000040	23.4417	40.719	CHL	2
CHL0000041	23.4417	40.719	CHL	2
CHL0000042	4.89281	8.49896	CHL	2
CHL0000043	30.799	53.4989	CHL	2
CHL0000044	11.2432	19.5298	CHL	2
CHL0000045	22.7761	39.5627	CHL	2
CHL0000046	8.46864	14.7103	CHL	2
CHL0000047	208.79	362.675	CHL	2
CHL0000048	0.0948656	0.164785	CHL	2
CHL0000049	79.8503	138.702	CHL	2
CHL0000050	0.445782	0.774338	CHL	2
CHL0000051	1.87037	3.24889	CHL	2
CHL0000052	3.89857	6.77195	CHL	2
CHL0000053	1.006	1.74745	CHL	2
CHL0000054	26.2051	45.5191	CHL	2
CHL0000055	0.240101	0.417062	CHL	2
CHL0000056	5.635	9.78818	CHL	2
CHL0000057	24.2616	42.1431	CHL	2
CHL0000058	28.3035	49.164	CHL	2
CHL0000060	18.1968	31.6084	CHL	2
CHL0000061	5.31017	9.22394	CHL	2
CHL0000063	12.215	21.2179	CHL	2
CHL0000066	5.1913	9.01745	CHL	2
CHL0000067	144.772	251.473	CHL	2
CHL0000069	0.802234	1.39351	CHL	2
CHL0000070	44.4116	77.1444	CHL	2
CHL0000072	16.1641	28.0776	CHL	2
CHL0000073	2.65409	4.61024	CHL	2
CHL0000075	221.7	385.099	CHL	2
CHL0000076	23.3606	40.5782	CHL	2
CHL0000077	55.0715	95.6609	CHL	2
CHL0000078	12.8161	22.2619	CHL	2
CHL0000079	25.2047	43.7814	CHL	2
CHL0000080	3.46186	6.01335	CHL	2
CHL0000081	26.281	45.6509	CHL	2
CHL0000082	10.5944	18.4029	CHL	2
CHL0000083	47.2279	82.0363	CHL	2
CHL0000085	23.2491	40.3843	CHL	2
CHL0000086	144.251	250.568	CHL	2
CHL0000087	8.13587	14.1323	CHL	2
CHL0000088	31.855	55.3332	CHL	2
CHL0000089	31.855	55.3332	CHL	2
CHL0000090	24.5355	42.6189	CHL	2
CHL0000091	28.3576	49.258	CHL	2
CHL0000092	32.7357	56.8629	CHL	2
CHL0000093	74.8324	129.986	CHL	2
CHL0000094	83.222	144.559	CHL	2
CHL0000095	105.043	182.463	CHL	2
CHL0000096	11.3438	19.7046	CHL	2
CHL0000098	7.3518	12.7703	CHL	2
CHL0000099	119.055	206.803	CHL	2
CHL0000100	17.7585	30.847	CHL	2
CHL0000101	913.506	1586.79	CHL	2
CHL0000102	1540.11	2675.23	CHL	2
CHL0000103	597.584	1038.02	CHL	2
CHL0000104	14.1421	24.5653	CHL	2
CHL0000105	107.671	187.028	CHL	2
CHL0000106	22.7485	39.5148	CHL	2
CHL0000107	28.9416	50.2725	CHL	2
CHL0000108	10.2601	17.8221	CHL	2
CHL0000109	10.8943	18.9238	CHL	2
CHL0000110	11.748	20.4067	CHL	2
CHL0000111	82.1113	142.63	CHL	2
CHL0000112	9.86707	17.1394	CHL	2
CHL0000113	84.8421	147.373	CHL	2
CHL0000114	61.4942	106.817	CHL	2
CHL0000115	39.4544	68.5335	CHL	2
CHL0000116	4.73772	8.22957	CHL	2
CHL0000117	28.3981	49.3284	CHL	2
CHL0000118	1.44495	2.50992	CHL	2
CHL0000119	193.189	335.576	CHL	2
CHL0000120	1.74989	3.03962	CHL	2
CHL0000121	10.8084	18.7746	CHL	2
CHL0000122	44.8545	77.9137	CHL	2
CHL0000123	26.0101	45.1803	CHL	2
CHL0000124	28.9416	50.2725	CHL	2
CHL0000125	28.9416	50.2725	CHL	2
CHL0000126	14.8007	25.7093	CHL	2
CHL0000129	7.16377	12.4437	CHL	2
CHL0000131	133.956	232.687	CHL	2
CHL0000132	44.8545	77.9137	CHL	2
CHL0000133	1.5096	2.62222	CHL	2
CHL0000134	7.16377	12.4437	CHL	2
CHL0003002	14.6092	25.3766	CHL	2
CHL0003003	17.1732	29.8303	CHL	2
CHL0003004	32.666	56.7419	CHL	2
CHL0003005	15.9496	27.705	CHL	2
CHL0003006	59.249	102.917	CHL	2
CHL0003007	11.0817	19.2493	CHL	2
CHL0003008	40.5109	70.3687	CHL	2
CHL0003009	150.142	260.802	CHL	2
CHL0003010	39.1835	68.063	CHL	2
CHL0003011	58.1534	101.014	CHL	2
CHL0003012	82.97	144.121	CHL	2
CHL0003013	6.05908	10.5248	CHL	2
CHL0003015	12.4303	21.5919	CHL	2
CHL0003016	0.248569	0.431772	CHL	2
CHL0003017	23.078	40.0873	CHL	2
CHL0003018	93.3866	162.215	CHL	2
CHL0003019	12.0324	20.9007	CHL	2
CHL0003020	20.1573	35.0139	CHL	2
CHL0003021	127.033	220.66	CHL	2
CHL0003022	10.2519	17.8078	CHL	2
CHL0003023	17.2414	29.9488	CHL	2
CHL0003025	208.455	362.094	CHL	2
GEODB0041946	3.11457	1.25389	BOL	2
GEODB0042663	256.049	103.082	BOL	2
GEODB0043523	120.236	211.702	PAN	1
GEODB0043528	6.64516	11.7002	PAN	1
GEODB0043529	60.0256	105.688	PAN	1
GEODB0043554	151.281	266.363	PAN	1
GEODB0043556	124.216	218.708	PAN	1
GEODB0043557	177.948	313.315	PAN	1
GEODB0043593	122.61	26.7661	NIC	1
GEODB0043594	89.4318	19.5232	NIC	1
GEODB0043597	8.06523	1.76066	NIC	1
GEODB0043598	40.4491	8.83015	NIC	1
GEODB0043599	26.7154	5.83204	NIC	1
GEODB0043600	27.6612	6.03852	NIC	1
GEODB0043601	3.13234	0.6838	NIC	1
GEODB0043603	33.3905	7.28924	NIC	1
GEODB0043604	127.598	27.855	NIC	1
GEODB0043605	16.8505	3.67851	NIC	1
GEODB0043606	48.9212	10.6796	NIC	1
GEODB0043612	1052.06	503.481	SLV	1
GEODB0043614	343.898	164.578	SLV	1
GEODB0043628	33.6599	47.4611	CRI	1
GEODB0043629	45.9443	64.7824	CRI	1
GEODB0044720	24.1665	9.72916	BOL	2
GEODB0044734	289.383	116.502	BOL	2
GEODB0044735	404.408	162.81	BOL	2
GEODB0044736	12.9343	5.20721	BOL	2
GEODB0044755	130.932	52.7116	BOL	2
GEODB0044756	59.9671	24.1421	BOL	2
GEODB0044762	75.4501	30.3753	BOL	2
GEODB0046175	556.373	784.497	CRI	1
MEX0001765	102.478	116.129	MEX	1
MEX0001766	63.0503	71.4489	MEX	1
MEX0001767	42.9464	48.667	MEX	1
MEX0001768	3.456	3.91635	MEX	1
MEX0001770	38.4606	43.5837	MEX	1
MEX0001771	61.4684	69.6562	MEX	1
MEX0001772	237.947	269.643	MEX	1
MEX0001773	5.47324	6.2023	MEX	1
MEX0001774	1.59502	1.80748	MEX	1
MEX0001775	14.4294	16.3515	MEX	1
MEX0001776	14.1618	16.0482	MEX	1
MEX0001777	542.427	614.68	MEX	1
MEX0001778	38.4606	43.5837	MEX	1
MEX0001779	38.4606	43.5837	MEX	1
MEX0001780	352.485	399.437	MEX	1
MEX0001781	2.37663	2.6932	MEX	1
MEX0001782	6.91101	7.83158	MEX	1
MEX0001783	1.22262	1.38547	MEX	1
MEX0001784	244.792	277.399	MEX	1
MEX0001785	163.825	185.647	MEX	1
MEX0001786	283.819	321.625	MEX	1
MEX0001787	812.539	920.772	MEX	1
MEX0001788	38.2272	43.3192	MEX	1
MEX0001789	0.127913	0.144952	MEX	1
MEX0001790	24.6994	27.9895	MEX	1
MEX0001791	2.14734	2.43338	MEX	1
MEX0001792	141.913	160.816	MEX	1
MEX0001793	256.379	290.53	MEX	1
MEX0001794	0.127716	0.144728	MEX	1
MEX0001795	84.618	95.8894	MEX	1
MEX0001796	135.549	153.605	MEX	1
MEX0001797	135.549	153.605	MEX	1
MEX0001798	0.0908746	0.102979	MEX	1
MEX0001799	1.5714	1.78071	MEX	1
MEX0001800	0.0273806	0.0310278	MEX	1
MEX0001801	147.298	166.918	MEX	1
MEX0001802	201.401	228.229	MEX	1
MEX0001803	65.4081	74.1207	MEX	1
MEX0001804	156.138	176.937	MEX	1
MEX0001805	242.153	274.409	MEX	1
MEX0001806	204.066	231.248	MEX	1
MEX0001807	218.949	248.114	MEX	1
MEX0001808	812.539	920.772	MEX	1
MEX0001809	50.7052	57.4594	MEX	1
MEX0001810	1.0064	1.14045	MEX	1
MEX0001811	1088.5	1233.5	MEX	1
MEX0001812	267.458	303.085	MEX	1
MEX0001813	13.1331	14.8825	MEX	1
MEX0001814	152.843	173.202	MEX	1
MEX0001815	34.8428	39.484	MEX	1
MEX0001816	542.427	614.68	MEX	1
MEX0001817	7.44625	8.43812	MEX	1
MEX0001818	0.203973	0.231143	MEX	1
MEX0001819	69.939	79.2552	MEX	1
MEX0001820	141.913	160.816	MEX	1
MEX0001821	0.109438	0.124016	MEX	1
MEX0001822	8.06654	9.14104	MEX	1
MEX0001823	8.06654	9.14104	MEX	1
MEX0001824	131.965	149.543	MEX	1
MEX0001825	0.178153	0.201883	MEX	1
MEX0001826	70.3609	79.7332	MEX	1
MEX0001827	28.4076	32.1916	MEX	1
MEX0001828	194.846	220.801	MEX	1
MEX0001829	227.414	257.707	MEX	1
MEX0001830	120.491	136.541	MEX	1
MEX0001831	17.3026	19.6073	MEX	1
MEX0001832	53.1557	60.2363	MEX	1
MEX0001833	141.913	160.816	MEX	1
MEX0001834	17.5115	19.8441	MEX	1
MEX0001835	99.5839	112.849	MEX	1
MEX0001836	283.84	321.648	MEX	1
MEX0001837	105.858	119.959	MEX	1
MEX0001838	7.04924	7.98823	MEX	1
MEX0001839	4155.49	4709.02	MEX	1
MEX0001840	308.636	349.748	MEX	1
MEX0001841	157.285	178.236	MEX	1
MEX0001842	153.421	173.857	MEX	1
MEX0001843	115.567	130.961	MEX	1
MEX0001844	102.584	116.249	MEX	1
MEX0001845	115.096	130.427	MEX	1
MEX0001846	46.9951	53.2551	MEX	1
MEX0001847	239.893	271.847	MEX	1
MEX0001848	116.334	131.83	MEX	1
MEX0001849	99.6052	112.873	MEX	1
MEX0001850	73.9424	83.7918	MEX	1
MEX0001851	19.6886	22.3112	MEX	1
MEX0001852	240.262	272.265	MEX	1
MEX0006642	83.9784	95.1646	MEX	1
MEX0006643	42.3644	48.0076	MEX	1
MEX0006644	460.656	522.018	MEX	1
MEX0006645	1324.3	1500.71	MEX	1
MEX0006646	15.1853	17.208	MEX	1
MEX0006647	192.109	217.698	MEX	1
MEX0006648	301.768	341.965	MEX	1
MEX0006649	159.033	180.217	MEX	1
MEX0006650	72.2128	81.8318	MEX	1
MEX0006651	55.4544	62.8412	MEX	1
MEX0006652	17.0027	19.2675	MEX	1
MEX0006653	25.5086	28.9065	MEX	1
MEX0006654	187.378	212.337	MEX	1
MEX0006655	174.568	197.821	MEX	1
MEX0006656	60.6584	68.7384	MEX	1
MEX0006657	577.772	654.734	MEX	1
MEX0006658	126.299	143.123	MEX	1
MEX0006659	494.848	560.763	MEX	1
MEX0006660	32.4257	36.745	MEX	1
MEX0006661	59.0524	66.9185	MEX	1
MEX0006662	55.8693	63.3113	MEX	1
MEX0006663	262.599	297.578	MEX	1
MEX0006664	104.752	118.706	MEX	1
MEX0006665	69.1619	78.3746	MEX	1
MEX0006666	53.4525	60.5725	MEX	1
MEX0006667	34.867	39.5114	MEX	1
MEX0006668	32.9212	37.3065	MEX	1
MEX0006669	234.097	265.279	MEX	1
MEX0006670	9.80622	11.1124	MEX	1
MEX0006671	21.0404	23.843	MEX	1
MEX0006672	27.1416	30.757	MEX	1
MEX0006673	59.5577	67.491	MEX	1
MEX0006674	11.5552	13.0944	MEX	1
MEX0006675	272.559	308.865	MEX	1
MEX0006676	145.938	165.378	MEX	1
MEX0006677	55.2977	62.6636	MEX	1
MEX0006678	18.0759	20.4837	MEX	1
MEX0006679	16.1894	18.3459	MEX	1
MEX0006680	51.5723	58.4419	MEX	1
MEX0006681	112.936	127.98	MEX	1
MEX0006682	60.034	68.0308	MEX	1
MEX0006683	11.7182	13.2791	MEX	1
MEX0006684	18.0234	20.4242	MEX	1
MEX0006685	79.5615	90.1594	MEX	1
MEX0006686	47.8917	54.2711	MEX	1
MEX0006687	23.3388	26.4476	MEX	1
MEX0006688	92.0682	104.332	MEX	1
MEX0006689	205.262	232.604	MEX	1
MEX0006690	67.4023	76.3806	MEX	1
MEX0006691	18.3262	20.7674	MEX	1
MEX0006692	223.673	253.467	MEX	1
MEX0006693	18.464	20.9235	MEX	1
MEX0006694	26.7971	30.3666	MEX	1
MEX0006695	733.436	831.132	MEX	1
MEX0006696	185.504	210.214	MEX	1
MEX0006697	166.981	189.224	MEX	1
MEX0006698	462.157	523.718	MEX	1
MEX0006699	34.6908	39.3118	MEX	1
MEX0006700	27.8692	31.5815	MEX	1
MEX0006701	635.637	720.306	MEX	1
MEX0006713	27.1288	30.7425	MEX	1
MEX0006714	134.683	152.624	MEX	1
URY0000819	367.426	770.591	URY	4
URY0000820	717.583	1504.96	URY	4
URY0000824	32.0123	67.1382	URY	4
URY0000826	54.2974	113.876	URY	4
URY0000836	117.612	246.664	URY	4
URY0000837	159.727	334.99	URY	4
URY0000840	45.3828	95.1798	URY	4
URY0000841	115.7	242.653	URY	4
URY0000842	34.3036	71.9437	URY	4
URY0000844	44.7615	93.8767	URY	4
URY0000845	4.04441	8.48219	URY	4
URY0000855	116.161	243.62	URY	4
URY0000856	110.852	232.487	URY	4
URY0000857	46.9491	98.4647	URY	4
URY0000859	6.92637	14.5264	URY	4
URY0000891	45.1659	94.7248	URY	4
URY0000894	7.41775	15.557	URY	4
WRI1001978	177.646	166.277	DOM	5
WRI1001980	764.36	715.442	DOM	5
WRI1001986	284.214	266.025	DOM	5
WRI1001993	104.86	98.1494	DOM	5
WRI1001994	174.412	163.25	DOM	5
WRI1001998	224.992	210.593	DOM	5
WRI1018562	410.879	316.725	COL	3
WRI1018572	52.9397	40.8085	COL	3
WRI1018579	365.877	282.035	COL	3
WRI1018580	490.805	378.336	COL	3
WRI1018582	18.2155	14.0414	COL	3
WRI1018583	210.19	162.024	COL	3
WRI1018584	255.747	197.142	COL	3
WRI1018585	1017.3	784.185	COL	3
WRI1018588	2777.16	2140.77	COL	3
WRI1018591	518.718	370.763	ECU	3
WRI1018595	103.149	73.728	ECU	3
WRI1018598	117.652	84.0943	ECU	3
WRI1018603	16.8704	12.0584	ECU	3
WRI1018604	32.187	23.0063	ECU	3
WRI1018606	107.121	76.5667	ECU	3
WRI1018607	456.331	326.171	ECU	3
WRI1018615	128.669	91.9687	ECU	3
WRI1018624	114.57	81.8909	ECU	3
WRI1018633	188.141	263.106	VEN	4
WRI1018634	58.2346	81.4383	VEN	4
WRI1018638	56.4109	78.8879	VEN	4
WRI1018639	109.596	153.265	VEN	4
WRI1018640	18.0524	25.2454	VEN	4
WRI1018642	136.324	190.643	VEN	4
WRI1018643	518.389	724.942	VEN	4
WRI1018646	11.2764	15.7695	VEN	4
WRI1018647	141.769	198.257	VEN	4
WRI1018650	27.856	38.9552	VEN	4
WRI1018651	0.262608	0.367244	VEN	4
WRI1018653	138.82	194.133	VEN	4
WRI1018656	462.437	646.696	VEN	4
WRI1018658	103.194	144.312	VEN	4
WRI1018660	159.361	222.858	VEN	4
WRI1018664	29.3901	41.1007	VEN	4
WRI1018665	35.4006	49.5061	VEN	4
WRI1018666	83.2548	116.428	VEN	4
WRI1018667	259.009	362.211	VEN	4
WRI1018669	191.173	267.347	VEN	4
WRI1018670	29.3901	41.1007	VEN	4
WRI1018671	500.361	699.73	VEN	4
WRI1018672	89.099	124.601	VEN	4
WRI1018673	72.6288	101.568	VEN	4
WRI1018674	135.014	188.81	VEN	4
WRI1018675	53.8939	75.368	VEN	4
WRI1018678	165.709	231.736	VEN	4
WRI1018679	73.7505	103.137	VEN	4
WRI1018680	1.45025	2.02811	VEN	4
WRI1018681	473.429	662.068	VEN	4
WRI1022046	0.0550145	0.0436814	PER	3
WRI1022047	18.9008	15.0072	PER	3
WRI1022049	156.892	124.572	PER	3
WRI1022051	13.4222	10.6572	PER	3
WRI1022052	3.85767	3.06298	PER	3
WRI1022053	18.2906	14.5227	PER	3
WRI1022056	1988.02	1578.48	PER	3
WRI1022057	632.848	502.48	PER	3
WRI1022062	19.131	15.19	PER	3
WRI1022064	1.48611	1.17997	PER	3
WRI1022989	33.3634	23.8471	ECU	3
WRI1023511	21.0384	24.9316	GUF	5
WRI1023512	21.0384	24.9316	GUF	5
WRI1023917	249.335	160.532	JAM	5
WRI1023918	190.998	122.972	JAM	5
WRI1023919	289.615	186.466	JAM	5
WRI1023920	77.3838	49.8227	JAM	5
WRI1023921	106.539	68.5938	JAM	5
WRI1029268	27.2614	14.7423	GTM	1
WRI1029269	184.488	99.7669	GTM	1
WRI1029340	22.8374	6.21569	HND	1
WRI1029341	79.417	21.6151	HND	1
WRI1029343	245.3	66.7636	HND	1
WRI1029344	85.8193	23.3576	HND	1
WRI1029349	27.5773	7.50575	HND	1
WRI1029350	21.9636	5.97786	HND	1
WRI1029351	38.707	10.5349	HND	1
WRI1029352	28.5805	7.7788	HND	1
WRI1029353	29.0778	7.91416	HND	1
WRI1029367	13.5329	3.68326	HND	1
WRI1029380	89.3657	24.3228	HND	1
WRI1061134	85.4783	119.537	VEN	4
WRI1061135	466.44	652.293	VEN	4
WRI1061138	1.45025	2.02811	VEN	4
WRI1061139	120.762	168.879	VEN	4
WRI1061414	1.09376	0.591481	GTM	1
WRI1061415	20.9915	11.3517	GTM	1
WRI1061416	1.49483	0.808366	GTM	1
WRI1061417	512.41	277.099	GTM	1
WRI1061418	0.055698	0.0301201	GTM	1
WRI1061419	1.56644	0.847091	GTM	1
WRI1061420	0.126146	0.0682165	GTM	1
WRI1061421	0.122862	0.0664408	GTM	1
WRI1061422	0.117714	0.0636567	GTM	1
WRI1061423	4.36487	2.36042	GTM	1
WRI1061424	39.687	21.4618	GTM	1
WRI1061425	1.15029	0.622051	GTM	1
WRI1061426	18.0611	9.76703	GTM	1
WRI1061427	97.2108	52.5692	GTM	1
WRI1061428	16.9327	9.15682	GTM	1
WRI1061429	231.13	124.989	GTM	1
WRI1061430	173.444	93.7942	GTM	1
WRI1061431	70.5087	38.1294	GTM	1
WRI1061432	5.79711	3.13494	GTM	1
WRI1061433	32.7828	17.7282	GTM	1
WRI1061434	3.76021	2.03343	GTM	1
WRI1061435	2.85461	1.54371	GTM	1
WRI1061436	2.85461	1.54371	GTM	1
WRI1061437	0.816015	0.441281	GTM	1
WRI1061438	1.3967	0.755304	GTM	1
WRI1061439	17.3547	9.38501	GTM	1
WRI1061440	253.168	136.907	GTM	1
WRI1061441	6.88784	3.72478	GTM	1
WRI1061442	25.4923	13.7856	GTM	1
WRI1061443	12.073	6.52878	GTM	1
WRI1061444	149.752	80.9824	GTM	1
WRI1061445	11.3046	6.11326	GTM	1
WRI1061446	9.02557	4.88081	GTM	1
WRI1061447	2.75133	1.48785	GTM	1
WRI1061448	3.06794	1.65907	GTM	1
WRI1061449	2.3818	1.28802	GTM	1
WRI1061450	26.1921	14.1641	GTM	1
WRI1075561	136.108	104.919	COL	3
WRI1075562	36.4793	28.12	COL	3

## Sheet: Figure 2b
Plant identifier	Premature deaths	Losses (million USD 2019)	Latitude	Longitude
ARG0000001	42.7506	56.2007	-33.3549	-60.1718
ARG0000002	72.3922	95.1682	-33.3562	-60.1729
ARG0000003	83.2035	109.381	-34.0414	-60.1297
ARG0000004	22.4757	29.5469	-35.0347	-62.9981
ARG0000005	15.0196	19.7451	-35.1001	-57.4839
ARG0000006	20.1669	26.5117	-36.7208	-63.1977
ARG0000007	339.788	446.692	-38.0495	-57.546
ARG0000009	17.9131	23.5489	-37.2487	-56.9973
ARG0000015	11.306	14.8631	-39.2291	-62.6497
ARG0000016	12.0335	15.8195	-38.6851	-59.7804
ARG0000022	24.271	31.9071	-38.2472	-57.8242
ARG0000023	99.6856	131.049	-35.1364	-60.4311
ARG0000024	5.49918	7.22933	-37.0781	-57.8181
ARG0000025	5.49918	7.22933	-37.0781	-57.8181
ARG0000026	91.8909	120.802	-36.9439	-60.2361
ARG0000027	37.3792	49.1394	-37.0953	-56.8789
ARG0000028	60.3264	79.3063	-34.1636	-59.7683
ARG0000031	160.007	210.348	-38.7872	-62.2536
ARG0000032	38.3706	50.4428	-38.6871	-62.3961
ARG0000034	17.477	22.9756	-33.3655	-60.1435
ARG0000035	80.7552	106.162	-34.5708	-60.9161
ARG0000036	37.4684	49.2567	-34.8578	-61.5206
ARG0000037	34.4624	45.305	-35.8336	-61.8758
ARG0000038	149.645	196.726	-27.4597	-65.6055
ARG0000039	57.139	75.1161	-33.9222	-61.0769
ARG0000040	245.719	323.027	-34.9344	-58.016
ARG0000041	47.1284	61.9559	-35.1917	-59.0808
ARG0000042	2020.74	2656.5	-34.6268	-58.5438
ARG0000043	41.8912	55.071	-24.6894	-65.0425
ARG0000044	818.917	1076.56	-34.5721	-58.3835
ARG0000048	16.3531	21.4982	-28.4537	-65.7841
ARG0000049	32.917	43.2733	-28.4773	-65.7872
ARG0000050	11.1011	14.5937	-28.4684	-65.7797
ARG0000054	13.3919	17.6052	-28.4706	-65.7647
ARG0000055	21.9285	28.8276	-28.4733	-65.7275
ARG0000056	9.18302	12.0722	-28.5339	-65.7997
ARG0000057	20.0848	26.4038	-28.4289	-65.7878
ARG0000058	12.0088	15.787	-28.0486	-67.5667
ARG0000059	25.4107	33.4054	-25.9564	-60.6204
ARG0000060	67.5346	88.7824	-26.8153	-60.4125
ARG0000061	50.0382	65.7812	-27.5808	-60.7094
ARG0000062	35.5916	46.7894	-26.8156	-60.4114
ARG0000065	52.7608	69.3603	-27.2369	-61.1939
ARG0000066	34.2266	44.995	-27.0289	-58.6997
ARG0000072	143.655	188.852	-25.9913	-54.6278
ARG0000073	45.4613	59.7643	-42.7069	-65.1048
ARG0000078	103.716	136.347	-45.7934	-67.5145
ARG0000083	16.7514	22.0217	-33.2425	-62.395
ARG0000087	51.8015	68.0993	-30.7636	-64.7538
ARG0000088	701.353	922.013	-31.3934	-64.2059
ARG0000090	22.2002	29.1848	-34.0364	-63.9217
ARG0000091	27.1381	35.6762	-33.2422	-62.3946
ARG0000100	27.6987	36.4132	-31.6651	-63.8314
ARG0000101	29.6059	38.9206	-31.6662	-63.8344
ARG0000103	18.6529	24.5215	-33.1614	-64.3649
ARG0000105	63.8939	83.9962	-31.4391	-62.1119
ARG0000108	262.24	344.746	-31.463	-64.2388
ARG0000109	14.9983	19.717	-39.0872	-67.0881
ARG0000110	75.9445	99.8381	-32.1613	-64.1537
ARG0000111	88.3915	116.201	-33.1608	-64.3656
ARG0000113	46.04	60.5251	-32.6103	-62.6864
ARG0000114	211.587	278.157	-27.4708	-58.8042
ARG0000116	10.4359	13.7192	-27.7534	-57.6205
ARG0000117	211.587	278.157	-27.4708	-58.8042
ARG0000119	16.6821	21.9306	-30.0102	-59.5321
ARG0000121	15.5933	20.4993	-29.1388	-59.2277
ARG0000123	11.0584	14.5375	-27.4252	-57.3341
ARG0000124	24.9753	32.8331	-27.5785	-56.6726
ARG0000125	30.3147	39.8523	-29.1762	-56.6394
ARG0000128	16.814	22.1041	-28.0441	-58.2285
ARG0000129	21.6771	28.4972	-29.1808	-58.0793
ARG0000132	77.2308	101.529	-29.7148	-57.0933
ARG0000133	4.67816	6.15001	-29.34	-58.6077
ARG0000135	21.8408	28.7123	-28.5497	-56.0722
ARG0000137	15.5933	20.4993	-29.1388	-59.2277
ARG0000138	93.9841	123.553	-29.1583	-59.2728
ARG0000139	3.61543	4.75291	-30.055	-59.5294
ARG0000141	26.3763	34.6748	-27.3236	-58.5667
ARG0000142	11.8064	15.521	-28.2628	-58.0006
ARG0000143	25.1611	33.0773	-31.8919	-60.0106
ARG0000147	47.9473	63.0325	-32.4767	-58.2672
ARG0000148	170.434	224.056	-31.7764	-60.4553
ARG0000149	137.854	181.226	-26.1764	-58.2094
ARG0000152	10.0583	13.2228	-23.9078	-61.8342
ARG0000153	23.3326	30.6735	-25.1286	-58.2597
ARG0000154	18.0259	23.6972	-25.6786	-59.0756
ARG0000155	1053.73	1385.25	-34.7208	-58.3881
ARG0000156	750.646	986.814	-34.8386	-58.4033
ARG0000157	97.9354	128.748	-34.8902	-57.933
ARG0000158	423.901	557.269	-34.6533	-58.342
ARG0000159	51.7302	68.0055	-35.0241	-58.4237
ARG0000160	51.5007	67.7038	-34.8597	-57.9557
ARG0000161	684.363	899.677	-34.5252	-58.6206
ARG0000162	684.363	899.677	-34.5252	-58.6206
ARG0000163	589.757	775.307	-34.3931	-58.8372
ARG0000164	92.4388	121.522	-34.889	-57.9206
ARG0000165	149.023	195.909	-34.9027	-58.7334
ARG0000166	149.023	195.909	-34.9027	-58.7334
ARG0000170	4.9424	6.49738	-40.8421	-68.0869
ARG0000181	1.85228	2.43505	-36.2314	-66.9381
ARG0000184	21.6462	28.4566	-35.055	-64.2406
ARG0000185	12.4863	16.4147	-29.1578	-67.5069
ARG0000188	98.9653	130.102	-29.3823	-66.8325
ARG0000189	16.2647	21.3818	-29.1581	-67.5072
ARG0000190	1.39548	1.83453	-29.3811	-66.8325
ARG0000191	1.59561	2.09762	-29.3808	-66.8319
ARG0000197	703.197	924.437	-33.0349	-68.7971
ARG0000198	42.4912	55.8598	-33.0551	-68.981
ARG0000217	79.1074	103.996	-43.0907	-65.2298
ARG0000220	80.1892	105.418	-26.2545	-53.6469
ARG0000221	113.103	148.688	-25.6669	-54.0419
ARG0000222	338.161	444.553	-27.4184	-55.9097
ARG0000223	113.754	149.543	-27.5019	-55.1245
ARG0000227	24.695	32.4645	-26.6253	-54.1102
ARG0000229	117.137	153.99	-27.0922	-54.8625
ARG0000231	14.5337	19.1062	-38.9368	-68.3556
ARG0000232	14.5337	19.1062	-38.9368	-68.3556
ARG0000235	172.336	226.557	-38.9524	-68.0218
ARG0000240	2.15002	2.82646	-37.2742	-69.652
ARG0000242	7.56279	9.94219	-39.2145	-70.9157
ARG0000250	25.0616	32.9464	-40.1511	-71.334
ARG0000256	22.9896	30.2225	-38.8706	-70.5753
ARG0000257	5.08539	6.68535	-38.0528	-70.6136
ARG0000258	12.1083	15.9179	-37.4102	-68.9
ARG0000259	7.81642	10.2756	-38.5127	-68.6048
ARG0000260	101.687	133.679	-38.9133	-67.9414
ARG0000261	14.9983	19.717	-39.0872	-67.0881
ARG0000262	25.1611	33.0773	-31.8919	-60.0106
ARG0000266	10.3493	13.6054	-41.1167	-71.4167
ARG0000273	56.1222	73.7793	-41.1497	-71.2633
ARG0000274	341.395	448.805	-24.7456	-65.0513
ARG0000277	8.44193	11.0979	-25.1089	-66.2106
ARG0000278	12.3977	16.2983	-26.0715	-65.9876
ARG0000283	19.3149	25.3918	-22.5099	-63.797
ARG0000284	65.1228	85.6117	-22.3497	-63.7664
ARG0000286	100.435	132.034	-23.1258	-64.3069
ARG0000287	41.8912	55.071	-24.6894	-65.0425
ARG0000288	18.8725	24.8101	-22.5406	-63.8056
ARG0000289	329.753	433.499	-31.5129	-68.5399
ARG0000304	39.1473	51.4639	-46.7842	-67.9498
ARG0000307	22.0122	28.9377	-32.5778	-60.791
ARG0000308	30.5263	40.1305	-32.5807	-60.7903
ARG0000309	16.0313	21.075	-33.7777	-61.9555
ARG0000310	17.9023	23.5347	-34.2605	-62.7107
ARG0000311	321.849	423.109	-31.7112	-60.7811
ARG0000312	10.6914	14.0551	-29.2352	-61.7577
ARG0000313	729.922	959.569	-32.9053	-60.6807
ARG0000314	14.8601	19.5354	-29.8883	-61.9297
ARG0000315	90.5096	118.986	-31.2567	-61.5203
ARG0000316	55.0214	72.3322	-33.7736	-61.9564
ARG0000319	17.4967	23.0014	-38.062	-67.9463
ARG0000323	20.1412	26.478	-26.2072	-64.2477
ARG0000328	48.4301	63.6671	-23.8219	-64.7847
ARG0000329	24.9335	32.778	-28.6072	-65.1228
ARG0000330	255.927	336.446	-27.7528	-64.2655
ARG0000333	13.0703	17.1825	-28.4431	-62.8569
ARG0000334	13.0703	17.1825	-28.4431	-62.8569
ARG0000336	545.147	716.661	-26.8666	-65.2247
ARG0000337	25.4635	33.4748	-26.9955	-65.166
ARG0000341	25.4635	33.4748	-26.9955	-65.166
ARG0000342	25.4635	33.4748	-26.9955	-65.166
BRA0000017	1.28213	1.38474	-9.6868	-65.3633
BRA0000019	119.806	129.393	-20.5355	-43.6986
BRA0000060	13.8234	14.9296	-20.4819	-47.8662
BRA0000082	5.10319	5.51158	-3.2293	-64.7739
BRA0000087	3.61423	3.90346	-3.3668	-68.1866
BRA0000092	1.05084	1.13494	-3.5514	-61.4128
BRA0000105	5.2652	5.68655	-3.7068	-61.6518
BRA0000114	3.25435	3.51479	-9.5527	-57.3722
BRA0000124	5.75512	6.21568	-7.1985	-59.8775
BRA0000127	9.07527	9.80153	-19.843	-40.0747
BRA0000162	92.9317	100.369	-3.7817	-38.5182
BRA0000168	6.07141	6.55728	-4.3316	-70.1461
BRA0000175	20.1822	21.7973	-3.5755	-59.1233
BRA0000182	11.2609	12.1621	-12.6389	-38.3275
BRA0000186	49.2219	53.161	-1.8932	-50.2016
BRA0000187	24.6089	26.5783	-18.0363	-39.9122
BRA0000201	4.23808	4.57724	-0.963	-62.9241
BRA0000227	11.6637	12.5971	-15.0282	-57.2014
BRA0000236	25.4121	27.4458	-20.7537	-47.5664
BRA0000253	42.4145	45.8088	-4.3521	-70.0258
BRA0000270	8.32536	8.99161	-2.9649	-57.5786
BRA0000274	9.15582	9.88853	-8.7641	-67.3094
BRA0000312	543.223	586.696	-15.7968	-47.9403
BRA0000340	2.61515	2.82443	-3.3255	-61.2016
BRA0000600	4.37583	4.72601	2.502	-50.9395
BRA0000602	16.3229	17.6291	-12.694	-38.3145
BRA0000612	276.664	298.805	-7.2307	-35.89
BRA0000666	6.83947	7.38681	1.8265	-61.1136
BRA0000671	8.67903	9.37358	-5.1149	-67.3281
BRA0000677	8.77661	9.47897	-3.1938	-59.7647
BRA0000740	4.46487	4.82218	-21.5487	-47.7725
BRA0000744	13.3011	14.3656	-26.9416	-51.7466
BRA0000754	24.287	26.2306	-22.3563	-46.9605
BRA0000776	2.11047	2.27936	-12.5333	-60.8889
BRA0000788	7.836	8.46309	-3.8366	-62.053
BRA0000796	2.89483	3.1265	-21.2116	-48.8296
BRA0000798	17.5769	18.9835	-13.1149	-60.5186
BRA0000806	36.9684	39.9268	-3.98	-38.6105
BRA0000825	12.0963	13.0643	-23.891	-46.4155
BRA0000827	34.5761	37.3431	-29.939	-51.7085
BRA0000835	1.32773	1.43398	-21.4163	-48.2793
BRA0000891	5.91176	6.38486	-7.4368	-70.0203
BRA0000912	37.3846	40.3764	-22.6533	-47.2014
BRA0000948	4.47324	4.83122	-8.1713	-70.3496
BRA0000955	28.1355	30.387	-23.8482	-50.3808
BRA0000961	1.07003	1.15566	3.1219	-60.7085
BRA0000972	7.55904	8.16397	-2.5202	-66.0291
BRA0001016	9.5108	10.2719	-21.1112	-47.8166
BRA0001017	6.28795	6.79115	-22.7444	-47.1356
BRA0001033	29.0741	31.4008	-22.782	-43.3025
BRA0001096	107.397	115.991	-19.9866	-44.0889
BRA0001100	24.8825	26.8738	-19.948	-44.3335
BRA0001137	100.85	108.921	-19.464	-42.5275
BRA0001139	6.74622	7.2861	-7.0507	-71.6819
BRA0001142	19.5544	21.1193	-22.5824	-47.5216
BRA0001181	69.688	75.2648	-22.4081	-46.7958
BRA0001215	4.91531	5.30866	-9.256	-64.3677
BRA0001240	5.38019	5.81075	-0.9196	-52.4258
BRA0001260	36.0275	38.9106	-28.441	-48.9485
BRA0001276	37.7971	40.8219	-21.6855	-43.4475
BRA0001281	12.5069	13.5078	-19.9841	-47.7887
BRA0001283	2.77207	2.99391	-3.4699	-66.0575
BRA0001284	4.58702	4.95411	-10.3591	-58.5821
BRA0001288	6.08464	6.57158	-2.7382	-66.7589
BRA0001291	10.7185	11.5763	-7.2618	-64.7841
BRA0001311	8.24799	8.90805	-0.8232	-52.5169
BRA0001387	25.865	27.9349	-3.2913	-60.6075
BRA0001389	16.6424	17.9743	-3.428	-60.4494
BRA0001403	3.59791	3.88584	-1.852	-65.5715
BRA0001405	4.97214	5.37004	-22.5711	-50.6442
BRA0001445	15.5901	16.8378	-3.3957	-57.7044
BRA0001449	6.84278	7.39039	-20.7787	-48.1919
BRA0001458	4.62542	4.99557	-21.469	-47.3535
BRA0001495	9.65128	10.4236	-0.8621	-52.5339
BRA0001523	0.513088	0.554149	-9.6158	-64.9292
BRA0001528	16.2694	17.5714	-21.1815	-48.6447
BRA0001544	23.4356	25.3111	-22.2988	-41.873
BRA0001553	1.76129	1.90224	-9.8435	-57.8019
BRA0001567	1.8222	1.96803	-13.022	-57.0645
BRA0001569	2.22468	2.40272	-9.968	-57.4555
BRA0001591	6.47883	6.99731	-3.2163	-59.0125
BRA0001595	43.0239	46.4669	-29.9668	-51.1844
BRA0001609	18.8229	20.3292	-21.7545	-48.0793
BRA0001946	29.9755	32.3743	-16.806	-49.915
BRA0001989	44.7413	48.3218	-2.6291	-56.7311
BRA0002019	22.9285	24.7634	-21.172	-47.6189
BRA0002082	270.544	292.194	-23.6963	-46.6686
BRA0002115	1.78821	1.93131	-10.9074	-51.6214
BRA0002130	15.223	16.4412	-1.762	-55.8565
BRA0002150	3.9494	4.26546	-31.5482	-53.6733
BRA0002196	47.8917	51.7243	-23.1811	-45.819
BRA0002200	1.33651	1.44346	-22.7246	-47.1189
BRA0002300	16.8459	18.194	-9.9616	-67.7819
BRA0002406	9.69341	10.4691	-8.7205	-63.9053
BRA0002534	22.6388	24.4505	-22.5945	-47.3542
BRA0002552	7.77015	8.39196	0.95	-60.4085
BRA0002558	12.0963	13.0643	-23.891	-46.4155
BRA0002683	11.3831	12.294	-12.8603	-38.3521
BRA0002780	5.35216	5.78048	-8.283	-35.0255
BRA0002787	312.488	337.495	-23.539	-46.3015
BRA0002812	4.82974	5.21625	-5.6174	-63.1783
BRA0002814	4.06131	4.38632	-12.768	-56.5445
BRA0002829	22.2622	24.0438	-3.3505	-64.6608
BRA0002903	19.1741	20.7085	-22.9974	-47.5202
BRA0002904	34.8628	37.6527	-23.2949	-45.981
BRA0002913	10.9169	11.7905	-29.7599	-56.9905
BRA0002946	68.7724	74.2761	-8.5579	-35.535
BRA0002952	0.416094	0.449393	-2.6219	-60.2502
BRA0002958	28.1295	30.3806	-20.6158	-48.0004
BRA0003035	0.0212584	0.0229596	-20.9346	-48.2406
BRA0026722	5.56283	6.00801	-8.8405	-49.7219
BRA0026795	10.4898	11.3293	-3.1005	-67.9278
BRA0026829	13.7312	14.8301	-29.9638	-51.7255
BRA0026847	5.87137	6.34124	-22.4835	-48.771
BRA0026851	13.376	14.4464	-22.8204	-47.5776
BRA0026854	5.84575	6.31357	-13.4271	-56.7422
BRA0026863	102.701	110.92	-29.7563	-51.1378
BRA0026869	14.9588	16.1559	-21.881	-47.2962
BRA0026874	0.840848	0.908138	-21.3107	-48.1135
BRA0027003	16.2958	17.5999	-15.596	-56.097
BRA0027006	0.104929	0.113326	0.3843	-53.954
BRA0027009	13.959	15.0761	-7.6116	-72.665
BRA0027054	6.7809	7.32356	-20.125	-40.2985
BRA0027055	4.16246	4.49557	-22.6213	-48.7473
BRA0027057	51.2847	55.3888	-23.2038	-46.8144
BRA0027058	14.3563	15.5052	-2.7449	-58.0125
BRA0027059	32.6498	35.2626	-22.1575	-47.2496
BRA0027075	116.138	125.432	-20.439	-54.6365
BRA0027087	10.1792	10.9938	-6.6566	-69.8666
BRA0027088	4.43971	4.795	-2.9821	-65.1483
BRA0027093	36.0275	38.9106	-28.441	-48.9485
BRA0027094	36.0275	38.9106	-28.441	-48.9485
BRA0027104	46.5095	50.2315	-0.0096	-51.1716
BRA0027120	7.19755	7.77354	-3.121	-59.9186
BRA0027125	47.4527	51.2502	-9.9646	-67.8289
BRA0027248	337.176	364.159	-23.4857	-46.4294
BRA0027250	22.7517	24.5725	-3.1257	-60.0233
BRA0027263	41.8228	45.1698	-12.7038	-38.5669
BRA0027333	32.0223	34.5849	-23.1575	-47.7737
BRA0027335	18.5765	20.0631	-21.1235	-48.0094
BRA0027338	22.2329	24.0122	-21.5649	-50.9594
BRA0027339	12.7153	13.7329	-20.9967	-48.0154
BRA0027342	13.0961	14.1441	-22.7576	-47.4689
BRA0027343	15.1656	16.3792	-21.3372	-48.293
BRA0027345	5.16387	5.57712	-21.0409	-48.7108
BRA0027352	9.03975	9.76317	-22.9192	-43.4408
BRA0027354	112.462	121.462	-22.7105	-43.2586
BRA0027367	1.62162	1.75139	-21.8278	-47.741
BRA0027377	2.5571	2.76174	-3.1301	-58.473
BRA0027385	7.28797	7.8712	-17.6183	-54.764
BRA0027387	19.3843	20.9355	-1.502	-48.6165
BRA0027388	31.4568	33.9742	-22.7766	-45.1595
BRA0027391	106.771	115.315	-23.182	-46.8745
BRA0027392	9.91445	10.7079	-21.3441	-47.1555
BRA0027395	22.2227	24.0011	-26.102	-50.3125
BRA0027535	61.0758	65.9635	-22.6663	-48.5334
BRA0027536	0.238622	0.257718	-21.0335	-47.9605
BRA0027537	19.2368	20.7762	-21.119	-47.9995
BRA0027687	159.534	172.301	-20.9508	-40.9427
BRA0027689	13.7095	14.8067	-23.66	-46.5285
BRA0027709	71.3336	77.0422	-21.9235	-46.9153
BRA0027733	78.5551	84.8416	-25.5843	-49.3464
BRA0027750	0.572787	0.618625	-21.4551	-50.7842
BRA0027766	104.46	112.819	-19.744	-47.9225
BRA0027767	8.34671	9.01467	-22.1016	-48.4722
BRA0027768	13.4348	14.5099	-21.0013	-48.2761
BRA0027787	2.36331	2.55243	-20.479	-48.4015
BRA0027793	37.473	40.4718	-5.365	-49.1085
BRA0027794	14.42	15.574	-30.54	-52.5125
BRA0027804	7.06432	7.62965	-3.1438	-59.9436
BRA0027814	7.90031	8.53254	-21.4816	-49.1777
BRA0027828	26.0089	28.0903	-15.9213	-55.215
BRA0027829	2.2649	2.44615	-15.9222	-55.2163
BRA0027835	0.213103	0.230157	-21.0061	-47.9836
BRA0027846	8.40192	9.0743	-24.117	-48.8945
BRA0027862	4.95806	5.35484	-12.7585	-60.1278
BRA0027867	8.3637	9.03302	-21.0943	-49.011
BRA0027875	0.539889	0.583094	-22.899	-43.1985
BRA0027881	33.446	36.1225	-24.732	-48.1135
BRA0027886	5.93443	6.40934	-20.2312	-49.3503
BRA0027888	97.4357	105.233	-22.7096	-43.2458
BRA0027890	6.3741	6.8842	-21.3973	-49.884
BRA0027891	16.497	17.8173	-22.7371	-50.5881
BRA0027894	16.7812	18.1242	-22.0541	-49.3107
BRA0027895	30.8124	33.2782	-21.6237	-48.821
BRA0027896	5.33445	5.76135	-22.6751	-49.7627
BRA0027901	30.1524	32.5654	-27.0335	-50.8626
BRA0027902	143.444	154.924	-23.6388	-46.4666
BRA0027906	9.49508	10.2549	-21.2276	-50.7655
BRA0027912	9.70006	10.4763	-22.3313	-47.3959
BRA0027913	8.50836	9.18925	-22.3457	-52.5145
BRA0027917	1.23387	1.33262	-20.9362	-48.0708
BRA0027918	33.538	36.2219	-21.4717	-46.7957
BRA0027919	16.4372	17.7526	-20.7441	-49.7095
BRA0027920	0.922444	0.996264	-23.2343	-47.6035
BRA0027922	4.67046	5.04422	-21.8145	-48.6043
BRA0027923	0.477103	0.515284	-22.6721	-48.8156
BRA0027924	16.4468	17.763	-22.7223	-47.7745
BRA0027925	22.6388	24.4505	-22.5945	-47.3542
BRA0027926	35.0607	37.8665	-3.1995	-47.5937
BRA0027929	14.3569	15.5059	-22.0536	-48.7021
BRA0027933	11.1634	12.0568	-12.5975	-38.2732
BRA0027935	43.5395	47.0238	-21.7155	-41.3285
BRA0027941	44.5433	48.108	-19.216	-42.4745
BRA0027947	3.00832	3.24907	-21.4838	-51.0189
BRA0027949	16.2773	17.58	-22.9696	-47.7851
BRA0027950	0.763161	0.824234	-20.7659	-51.2492
BRA0027951	35.9458	38.8225	-26.4773	-49.1505
BRA0027952	79.5018	85.864	-22.7155	-43.6378
BRA0027974	13.0922	14.1399	-22.47	-50.7793
BRA0027975	0.173492	0.187376	-20.741	-51.6541
BRA0027977	9.65595	10.4287	-22.6107	-46.9245
BRA0027995	6.7809	7.32356	-20.125	-40.2985
BRA0027996	44.1352	47.6672	-23.459	-46.5235
BRA0027999	33.4878	36.1677	-21.9106	-50.856
BRA0028004	1.00294	1.08321	-23.544	-46.6265
BRA0028008	7.70903	8.32595	3.8384	-51.8266
BRA0028014	173.317	187.187	-23.9293	-46.4239
BRA0028016	45.8827	49.5545	-22.696	-47.3422
BRA0028028	26.2095	28.307	-20.8171	-48.8132
BRA0028033	38.0962	41.145	-8.7905	-63.8061
BRA0028034	133.379	144.053	-23.646	-46.7103
BRA0028037	22.296	24.0803	-9.4779	-35.9492
BRA0028038	85.3125	92.1397	-29.8724	-51.1374
BRA0028041	7.52574	8.128	-23.3652	-52.7003
BRA0028042	1.84109	1.98843	-21.0966	-48.9335
BRA0028043	0.590145	0.637372	-22.8693	-47.444
BRA0028045	7.43413	8.02905	-21.2515	-49.1283
BRA0028046	96.3566	104.068	-22.3051	-51.2115
BRA0028047	12.4471	13.4432	-20.7255	-50.9526
BRA0028048	10.7963	11.6603	-22.6737	-49.4107
BRA0028049	0.159872	0.172666	-21.1971	-51.2083
BRA0028050	7.72676	8.3451	-23.5243	-48.9287
BRA0028051	1.28909	1.39226	-22.7623	-50.1025
BRA0028052	12.9018	13.9343	-10.0817	-36.2231
BRA0028058	7.98566	8.62473	-21.8411	-47.3514
BRA0028059	14.1033	15.232	-20.5711	-50.3749
BRA0028060	46.0315	49.7153	-22.9332	-49.7594
BRA0028062	24.5131	26.4748	-23.4957	-49.0289
BRA0028063	45.5356	49.1797	-20.2304	-50.3345
BRA0028065	1.42385	1.5378	-21.9082	-48.1044
BRA0028072	8.90017	9.61242	-22.3348	-48.3971
BRA0028073	39.407	42.5607	-24.1866	-48.9634
BRA0028074	5.30081	5.72501	-23.5612	-52.4182
BRA0028076	56.5284	61.0522	-22.368	-46.9325
BRA0028077	61.517	66.44	-25.58	-49.6265
BRA0028078	15.7555	17.0164	-22.4618	-50.4825
BRA0028093	3.92691	4.24117	-21.1254	-48.8248
BRA0028094	15.7167	16.9745	-20.2792	-48.1755
BRA0028096	47.594	51.4027	-22.7813	-50.5411
BRA0028101	4.56801	4.93357	-21.5208	-49.8611
BRA0028107	22.7607	24.5822	-23.126	-54.1924
BRA0028110	5.0487	5.45273	-21.3488	-55.4292
BRA0028111	13.6819	14.7768	-21.724	-54.4916
BRA0028112	5.3606	5.78959	-15.2071	-48.9758
BRA0028113	2.47148	2.66926	-15.2112	-49.0874
BRA0028115	15.5216	16.7638	-17.8185	-50.5298
BRA0028116	7.52007	8.12188	-17.9662	-50.3068
BRA0028118	7.48192	8.08067	-18.0668	-49.6613
BRA0028120	9.0651	9.79054	-13.781	-57.8406
BRA0028121	14.6247	15.7951	-14.7542	-57.1856
BRA0028137	46.797	50.542	-26.253	-51.0903
BRA0028139	26.8755	29.0263	-22.8724	-52.1736
BRA0028140	36.9157	39.8699	-26.1852	-50.3597
BRA0028143	15.7526	17.0133	-23.4091	-53.358
BRA0028144	34.5327	37.2963	-23.9052	-53.463
BRA0028146	6.11237	6.60152	-23.874	-51.8365
BRA0028148	11.6	12.5283	-23.2655	-52.4761
BRA0028149	19.9446	21.5407	-23.748	-52.8733
BRA0028151	13.5929	14.6807	-23.6903	-52.1983
BRA0028152	23.0988	24.9473	-23.3953	-52.0839
BRA0028153	23.6735	25.568	-23.0895	-49.9321
BRA0028154	27.8728	30.1033	-23.6782	-50.4048
BRA0028155	55.3778	59.8094	-23.1569	-50.0936
BRA0028159	18.2968	19.761	-22.8892	-51.3931
BRA0028162	27.5066	29.7078	-23.6819	-51.6831
BRA0028169	29.0741	31.4008	-22.782	-43.3025
BRA0028177	139.741	150.924	-23.598	-46.7435
BRA0028178	5.72214	6.18006	-23.0252	-47.4389
BRA0028191	37.8281	40.8553	-23.6949	-46.6691
BRA0028199	88.1469	95.201	-22.875	-42.0095
BRA0028200	10.0357	10.8388	-30.332	-54.3105
BRA0028202	1.50854	1.62927	-18.872	-49.2524
BRA0028206	19.9191	21.5132	-12.6619	-38.1969
BRA0028209	14.1194	15.2494	-22.0095	-47.9926
BRA0028210	48.76	52.6621	-22.1743	-49.9736
BRA0028213	13.0612	14.1064	-22.7968	-47.653
BRA0028217	10.3818	11.2127	-22.6597	-50.2072
BRA0028219	2.3399	2.52716	-19.9716	-47.7589
BRA0028221	25.6077	27.657	-22.6357	-47.6749
BRA0028225	87.3486	94.3388	-5.3785	-36.8091
BRA0028227	11.5282	12.4508	-26.424	-51.3065
BRA0028232	9.50261	10.2631	-21.1057	-48.068
BRA0028236	13.7063	14.8031	-21.4779	-47.7607
BRA0028237	20.9964	22.6767	-21.5947	-48.3636
BRA0028238	29.2276	31.5666	-22.9799	-43.4208
BRA0028241	0.539889	0.583094	-22.899	-43.1985
BRA0028246	78.198	84.4559	-25.3893	-51.4458
BRA0028247	11.6801	12.6148	-21.578	-50.4216
BRA0028276	69.3644	74.9154	-21.79	-48.1665
BRA0028324	90.7028	97.9614	-5.854	-35.3445
BRA0028325	4.58792	4.95507	-21.8553	-48.175
BRA0028326	9.0323	9.75512	-8.2835	-35.0239
BRA0028328	13.2987	14.3629	-20.9295	-48.5072
BRA0028333	45.7923	49.457	-15.592	-56.0875
BRA0028334	1.00294	1.08321	-23.544	-46.6265
BRA0028336	62.1218	67.0932	-22.92	-45.4525
BRA0028337	0.238459	0.257542	-22.5406	-48.8003
BRA0028338	45.639	49.2913	-22.774	-47.2865
BRA0028339	1.00294	1.08321	-23.544	-46.6265
BRA0028344	4.18838	4.52356	-21.1163	-47.9514
BRA0028347	46.36	50.07	-19.754	-40.3765
BRA0028350	39.4716	42.6303	-29.914	-51.1745
BRA0028357	3.70942	4.00628	-3.6771	-38.8566
BRA0028358	5.95354	6.42998	-3.6885	-38.8622
BRA0028373	72.994	78.8354	-23.196	-47.2572
BRA0028374	6.96514	7.52254	-23.301	-45.9565
BRA0028377	106.457	114.977	-4.095	-38.4865
BRA0028378	5.45546	5.89204	-23.0951	-45.822
BRA0028383	1.00294	1.08321	-23.544	-46.6265
BRA0028392	48.6221	52.5131	-8.2239	-35.2718
BRA0028401	11.9325	12.8874	-21.5065	-49.2004
BRA0028402	46.4212	50.1361	-21.1426	-47.8215
BRA0028425	0.539889	0.583094	-22.899	-43.1985
BRA0028452	7.34615	7.93404	-22.8093	-50.0674
BRA0028457	52.1456	56.3186	-22.902	-47.0515
BRA0028458	127.255	137.439	-20.7478	-47.4218
BRA0028459	4.56801	4.93357	-21.5208	-49.8611
BRA0028460	11.7537	12.6943	-21.114	-50.4543
BRA0028461	35.3574	38.1869	-22.2347	-48.4633
BRA0028462	21.6182	23.3482	-23.4891	-48.1247
BRA0028478	9.98444	10.7835	-19.8091	-48.7255
BRA0028479	13.1689	14.2228	-19.7046	-50.3289
BRA0028480	31.3568	33.8662	-9.4383	-35.724
BRA0028488	4.21502	4.55233	-20.9045	-50.4015
BRA0028500	5.50492	5.94546	-4.8843	-47.3764
BRA0028503	121.182	130.88	-24.9565	-50.111
BRA0028515	13.7802	14.8829	-6.9869	-35.0143
BRA0028516	29.2382	31.578	-19.749	-44.8875
BRA0028528	260.97	281.854	-3.7327	-38.6434
BRA0028529	110.191	119.009	-4.3246	-38.8755
BRA0028530	75.0748	81.0828	-7.2324	-39.478
BRA0028531	61.1013	65.991	-4.5491	-37.7605
BRA0028532	105.745	114.207	-6.3555	-39.2891
BRA0028533	71.9719	77.7316	-3.598	-39.0477
BRA0028534	190.205	205.427	-7.2094	-39.3061
BRA0028535	19.398	20.9504	-4.8613	-42.7816
BRA0028536	33.9798	36.6991	-5.3418	-42.8069
BRA0028537	29.7482	32.1288	-4.8424	-42.1836
BRA0028538	23.6202	25.5105	-5.0321	-42.4358
BRA0028539	63.9452	69.0626	-7.9058	-35.2847
BRA0028542	46.7515	50.4929	-10.1446	-36.5339
BRA0028543	151.629	163.764	-8.9799	-36.0533
BRA0028546	46.6802	50.4159	-10.8332	-61.4544
BRA0028558	5.13206	5.54276	-8.6369	-35.2617
BRA0028577	10.2466	11.0666	-9.6678	-35.8187
BRA0028578	9.36433	10.1137	-10.288	-36.4903
BRA0028579	52.018	56.1808	-9.3335	-36.1501
BRA0028580	9.85581	10.6445	-21.3049	-46.8541
BRA0028584	78.447	84.7249	-9.3707	-40.5597
BRA0028586	83.4765	90.1568	-10.907	-37.0625
BRA0028588	16.3229	17.6291	-12.694	-38.3145
BRA0028596	24.495	26.4552	-19.9105	-44.1889
BRA0028600	9.94981	10.7461	-29.7825	-55.7695
BRA0028601	7.7673	8.38889	-10.6505	-51.4092
BRA0028604	100.85	108.921	-19.464	-42.5275
BRA0028605	37.2331	40.2127	-6.4123	-35.0462
BRA0028608	173.742	187.646	-23.4864	-46.7439
BRA0028609	87.9063	94.9412	-23.5235	-46.893
BRA0028612	125.931	136.009	-16.398	-48.9344
BRA0028615	1.1226	1.21244	-12.6616	-38.3255
BRA0028620	0.0691867	0.0747234	-22.5402	-48.7994
BRA0028642	63.7395	68.8404	-23.5927	-48.0901
BRA0028648	218.973	236.497	-23.6349	-46.4153
BRA0028651	28.2108	30.4684	-8.5773	-35.1175
BRA0028655	56.2107	60.7091	-5.8706	-35.2933
BRA0028660	80.9684	87.448	-6.2266	-35.198
BRA0028663	55.7136	60.1722	-14.196	-41.6572
BRA0028666	157.745	170.369	-19.9432	-44.0061
BRA0028668	31.9068	34.4601	-19.462	-44.2375
BRA0028683	4.13351	4.4643	-10.874	-51.6235
BRA0028691	17.5193	18.9213	-22.702	-46.9765
BRA0028692	64.9644	70.1632	-7.4176	-35.2441
BRA0028694	43.4142	46.8885	-8.3233	-35.3473
BRA0028696	10.2588	11.0797	-9.4938	-40.3564
BRA0028707	7.97137	8.60929	-8.3892	-35.0821
BRA0028726	28.0478	30.2924	-8.7608	-35.3058
BRA0028739	15.4034	16.6361	-14.3432	-48.4308
BRA0028750	11.7943	12.7381	-9.8811	-36.1507
BRA0028773	0.539889	0.583094	-22.899	-43.1985
BRA0028774	90.1793	97.396	-25.73	-53.0475
BRA0028779	17.5193	18.9213	-22.702	-46.9765
BRA0028815	7.60075	8.20901	-21.4998	-47.3568
BRA0028866	79.8823	86.275	-21.76	-43.3405
BRA0028868	40.8151	44.0814	-26.976	-49.9905
BRA0028872	141.201	152.501	-29.947	-51.0845
BRA0028883	25.7056	27.7628	-21.36	-46.9305
BRA0028884	33.0006	35.6416	-23.2646	-52.4797
BRA0028893	25.0956	27.104	-22.3657	-48.6834
BRA0028897	25.0643	27.0701	-23.69	-46.5555
BRA0028909	58.9522	63.67	-10.851	-37.1165
BRA0028916	87.6438	94.6576	-1.5374	-48.723
BRA0028917	36.727	39.6662	-4.8949	-47.3872
BRA0028919	84.2477	90.9898	-22.8152	-47.1781
BRA0028922	139.624	150.798	-3.0543	-59.9404
BRA0028923	84.2577	91.0006	-3.0241	-59.9592
BRA0028924	22.6599	24.4733	-22.757	-47.1445
BRA0028930	1.8046	1.94902	-10.314	-58.3495
BRA0028933	35.4978	38.3386	-7.5485	-35.0251
BRA0028934	7.1626	7.7358	-18.7002	-49.6764
BRA0028938	175.287	189.315	-23.529	-46.7825
BRA0028947	10.6955	11.5514	-21.257	-50.6335
BRA0028957	20.9485	22.625	-7.3481	-35.0174
BRA0028960	0.539889	0.583094	-22.899	-43.1985
BRA0028961	50.8778	54.9494	-26.25	-49.5085
BRA0028963	34.2754	37.0183	-21.251	-48.3125
BRA0028975	45.4307	49.0664	-20.6709	-48.5358
BRA0028978	11.158	12.0509	-22.105	-50.1625
BRA0028979	6.5785	7.10496	-22.229	-48.7095
BRA0028981	8.93534	9.6504	-20.53	-49.3045
BRA0028990	1.00294	1.08321	-23.544	-46.6265
BRA0028991	40.4831	43.7228	-16.0044	-49.7867
BRA0029014	104.428	112.786	-16.374	-39.5705
BRA0029023	80.6362	87.0893	-23.003	-44.3085
BRA0029076	139.747	150.93	-22.465	-48.9785
BRA0029106	8.92182	9.63581	-22.7033	-47.6246
BRA0029122	12.6668	13.6805	-18.2113	-45.9812
BRA0029131	19.4033	20.9561	-21.5285	-48.3655
BRA0029136	77.0205	83.1842	-23.682	-46.6135
BRA0029138	1.27161	1.37337	-22.9258	-47.5567
BRA0029142	110.306	119.133	-9.9092	-36.3241
BRA0029144	9.57985	10.3465	-23.3686	-52.8955
BRA0029147	33.9447	36.6611	-17.8335	-40.1786
BRA0029148	18.2083	19.6655	-29.783	-55.792
BRA0029150	80.3937	86.8274	-18.4533	-39.9358
BRA0029152	4.17097	4.50476	-10.5586	-37.0292
BRA0029153	18.9891	20.5088	-15.1754	-49.7488
BRA0029156	17.549	18.9534	-17.2743	-50.1395
BRA0029161	0.195328	0.210959	-9.9783	-36.2156
BRA0029162	15.2173	16.4351	-15.3429	-49.72
BRA0029168	6.28562	6.78864	-21.6335	-48.3421
BRA0029173	3.86279	4.17192	-17.2536	-47.6785
BRA0029185	9.52547	10.2878	-2.695	-59.6905
BRA0029189	5.35216	5.78048	-8.283	-35.0255
BRA0029192	54.0848	58.413	-3.0707	-60.0144
BRA0029193	2.27853	2.46088	-21.8514	-54.0159
BRA0029196	10.3074	11.1322	-21.9143	-47.498
BRA0029199	7.71208	8.32925	-20.2996	-49.1965
BRA0029201	25.3557	27.3848	-23.4303	-51.9774
BRA0029202	28.9704	31.2888	-23.5384	-52.6406
BRA0029205	25.0643	27.0701	-23.69	-46.5555
BRA0029215	5.35216	5.78048	-8.283	-35.0255
BRA0029218	63.9452	69.0626	-7.9058	-35.2847
BRA0029228	38.1692	41.2238	-26.9293	-51.7905
BRA0029230	24.3007	26.2454	-8.5357	-35.3865
BRA0029236	6.31826	6.82388	-20.1745	-53.7836
BRA0029237	23.0681	24.9141	-27.004	-51.1425
BRA0029242	38.5127	41.5948	-25.5628	-49.3473
BRA0029244	70.6936	76.351	-4.451	-43.8765
BRA0029262	32.4589	35.0565	-18.166	-47.9325
BRA0029268	16.3897	17.7013	-18.4252	-50.4417
BRA0029270	3.98771	4.30684	-20.4015	-48.9911
BRA0029272	22.9898	24.8296	-2.9816	-60.0178
BRA0029273	68.5641	74.051	-20.1246	-40.2917
BRA0029276	66.4293	71.7454	-3.098	-60.0155
BRA0029282	31.7276	34.2667	-24.522	-49.9395
BRA0029290	16.4901	17.8097	-20.0803	-48.8124
BRA0029292	7.0891	7.65641	-19.9962	-50.3726
BRA0029299	9.13117	9.86191	-20.0833	-51.2895
BRA0029304	307.342	331.938	-3.7737	-38.5321
BRA0029310	43.1199	46.5706	-3.0293	-60.0239
BRA0029317	8.39065	9.06212	-9.8627	-67.8905
BRA0029351	106.254	114.758	-23.6234	-46.6464
BRA0029362	13.7095	14.8067	-23.66	-46.5285
BRA0029365	0.961015	1.03792	-9.2585	-60.3055
BRA0029369	39.1536	42.287	-23.0029	-47.1249
BRA0029370	41.8819	45.2336	-9.6227	-36.1895
BRA0029379	28.2722	30.5347	-30.029	-51.2205
BRA0029382	1.89854	2.05047	-21.1413	-48.718
BRA0029415	14.6859	15.8612	-3.0863	-59.9058
BRA0029416	1.00294	1.08321	-23.544	-46.6265
BRA0029437	9.03975	9.76317	-22.9192	-43.4408
BRA0029441	9.05087	9.77518	-22.453	-47.5205
BRA0029461	17.0618	18.4272	-20.5265	-51.2345
BRA0029472	167.198	180.578	-20.8157	-49.37
BRA0029473	20.2398	21.8596	-19.683	-44.89
BRA0029481	43.6904	47.1868	-19.6371	-43.9625
BRA0029497	41.6202	44.9509	-19.5641	-46.8975
BRA0029507	216.187	233.487	-22.5218	-44.0953
BRA0029527	8.67074	9.36463	-20.2143	-47.6439
BRA0029544	176.86	191.013	-22.501	-43.1695
BRA0029545	6.38527	6.89626	-19.8893	-49.6895
BRA0029546	15.3746	16.605	-17.9237	-49.1895
BRA0029554	1.12491	1.21494	-12.6566	-38.2655
BRA0029555	0.443458	0.478946	-12.6863	-38.2925
BRA0029556	6.78628	7.32936	-5.8688	-35.3046
BRA0029557	4.31441	4.65968	-9.293	-63.4586
BRA0029561	5.52049	5.96227	-7.8568	-35.0094
BRA0029562	5.52049	5.96227	-7.8568	-35.0094
BRA0029564	35.9012	38.7743	-10.316	-36.5695
BRA0029566	1.78945	1.93266	-23.1627	-54.3845
BRA0029569	392.565	423.981	-15.8627	-47.9072
BRA0029572	28.6166	30.9067	-21.134	-48.9635
BRA0029577	27.2318	29.4111	-3.139	-58.4345
BRA0029578	53.8031	58.1088	-23.507	-46.8665
BRA0029579	1.00294	1.08321	-23.544	-46.6265
BRA0029583	18.1828	19.6379	-28.671	-55.9147
BRA0029584	191.71	207.052	-23.4293	-46.4571
BRA0029586	6.7809	7.32356	-20.125	-40.2985
BRA0029587	182.254	196.839	-22.9096	-43.7297
BRA0029588	0.68377	0.73849	-18.5423	-50.4335
BRA0029591	59.9847	64.7851	-2.7028	-44.3415
BRA0029595	42.7684	46.191	-20.1454	-44.9056
BRA0029599	2.7529	2.9732	-21.9943	-53.4155
BRA0029604	1.00294	1.08321	-23.544	-46.6265
BRA0029607	33.5554	36.2408	-9.549	-35.8575
BRA0029608	3.19133	3.44673	-19.5985	-48.3314
BRA0029609	0.539889	0.583094	-22.899	-43.1985
BRA0029610	11.2474	12.1475	-20.791	-49.2105
BRA0029624	0.496105	0.535807	-21.4274	-54.3595
BRA0029626	55.775	60.2385	-15.245	-40.2385
BRA0029631	21.7416	23.4815	-27.094	-48.908
BRA0029632	6.36679	6.8763	-23.0832	-49.1589
BRA0029634	1.37974	1.49015	-12.9937	-45.5083
BRA0029635	15.0772	16.2838	-8.8935	-35.6571
BRA0029636	2.75305	2.97336	-21.7932	-49.0027
BRA0029637	108.333	117.002	-29.6743	-51.1211
BRA0029639	17.5199	18.922	-12.6668	-38.5311
BRA0029641	235.377	254.214	-7.1614	-34.8603
BRA0029642	0.77077	0.832452	-20.7263	-50.9525
BRA0029645	7.20008	7.77628	-20.8238	-49.7558
BRA0029649	7.74197	8.36154	-17.2901	-53.2675
BRA0029651	45.7923	49.457	-15.592	-56.0875
BRA0029653	17.5199	18.922	-12.6668	-38.5311
BRA0029654	74.7655	80.7488	-3.873	-38.6165
BRA0029655	15.7864	17.0498	-21.0999	-49.3177
BRA0029657	7.25413	7.83465	-22.7681	-50.1118
BRA0029658	1.00294	1.08321	-23.544	-46.6265
BRA0029659	164.884	178.079	-12.967	-38.5015
BRA0029664	212.098	229.071	-20.374	-40.4293
BRA0029665	1.43876	1.5539	-21.4138	-48.2786
BRA0029668	49.8859	53.8782	-3.5274	-44.5174
BRA0029669	7.66642	8.27994	-10.5573	-37.0301
BRA0029670	10.0739	10.8801	-22.1522	-53.7618
BRA0029675	25.036	27.0395	-23.6032	-46.6874
BRA0029676	0.539889	0.583094	-22.899	-43.1985
BRA0029678	2.45363	2.64999	-20.5981	-49.19
BRA0029684	68.7441	74.2454	-22.407	-47.5515
BRA0029685	70.5232	76.167	-10.7647	-37.2045
BRA0029687	0.539889	0.583094	-22.899	-43.1985
BRA0029688	36.8805	39.8319	-21.3806	-46.2367
BRA0029691	39.4716	42.6303	-29.914	-51.1745
BRA0029694	29.6919	32.0681	-20.751	-51.678
BRA0029700	49.6521	53.6256	-2.5246	-44.2961
BRA0029703	0.76428	0.825442	-19.8089	-48.7295
BRA0029704	6.64784	7.17984	0.9	-51.9925
BRA0029705	49.8859	53.8782	-3.5274	-44.5174
BRA0029706	102.044	110.21	-23.082	-46.9415
BRA0029709	6.19756	6.69353	-19.9183	-49.1458
BRA0029713	6.97431	7.53244	-22.5268	-51.494
BRA0029715	12.9768	14.0153	-8.224	-35.272
BRA0029717	34.9551	37.7524	-20.0709	-45.5429
BRA0029718	2.3468	2.5346	-21.5139	-54.7018
BRA0029719	5.35216	5.78048	-8.283	-35.0255
BRA0029722	0.449563	0.48554	-4.8888	-47.3775
BRA0029724	9.49996	10.2602	-20.0816	-46.0347
BRA0029731	0.320873	0.346551	-9.626	-64.5244
BRA0029732	15.223	16.4412	-1.762	-55.8565
BRA0029738	3.7627	4.06381	-24.9522	-50.1
BRA0029743	72.9757	78.8157	-22.9385	-47.0625
BRA0029746	58.9413	63.6581	-21.7989	-41.3338
BRA0029747	21.6501	23.3827	-12.7276	-60.1283
BRA0029759	30.0411	32.4451	-15.1957	-43.8748
BRA0029761	75.598	81.6478	-23.6627	-46.6575
BRA0029765	4.56801	4.93357	-21.5208	-49.8611
BRA0029766	6.42175	6.93566	-20.1098	-49.7508
BRA0029767	9.85682	10.6456	-31.5458	-53.6566
BRA0029768	19.397	20.9493	-25.443	-51.6453
BRA0029773	19.5699	21.136	-4.8503	-42.8765
BRA0029774	0.0867447	0.0936866	-21.3255	-50.9456
BRA0029775	17.3559	18.7449	-20.581	-49.9424
BRA0029776	2.54696	2.75078	-19.391	-47.8043
BRA0029779	6.82274	7.36874	-20.8512	-50.0799
BRA0029780	27.2688	29.4511	-22.7831	-52.704
BRA0029784	40.6084	43.8582	-28.5308	-49.3094
BRA0029786	52.602	56.8116	-1.3624	-48.3628
BRA0029788	153.483	165.766	-22.8732	-43.2622
BRA0029796	61.1036	65.9935	-5.3646	-49.1083
BRA0029806	4.35561	4.70417	-23.5438	-46.6264
BRA0029807	46.7897	50.5341	-30.8189	-51.7039
BRA0029810	0.270281	0.291911	-21.0821	-48.0248
BRA0029818	29.9515	32.3484	-3.1423	-59.9705
BRA0029857	46.7308	50.4705	-3.0574	-60.077
BRA0029858	5.16429	5.57757	-10.189	-59.4345
BRA0029861	9.70586	10.4826	-12.9041	-38.3153
BRA0029864	117.933	127.371	-23.1755	-45.8775
BRA0029866	29.9167	32.3108	-23.5316	-46.7619
BRA0029868	42.6553	46.0689	-8.1297	-34.9085
BRA0029869	12.9638	14.0012	-10.9071	-37.0622
BRA0029871	7.98429	8.62325	-10.1561	-36.3391
BRA0029872	233.823	252.535	-20.3257	-40.2844
BRA0029902	25.7236	27.7822	-22.9591	-47.0894
BRA0029903	5.87717	6.3475	-23.6461	-46.6386
BRA0029904	0.183096	0.197748	-21.0821	-49.9125
BRA0029906	4.35561	4.70417	-23.5438	-46.6264
BRA0029907	15.3945	16.6265	-12.6935	-38.3147
BRA0029908	65.6021	70.852	-21.7499	-41.3144
BRA0029910	11.7117	12.6489	-19.9638	-44.1889
BRA0029911	7.10049	7.66872	-20.1246	-40.2983
BRA0029918	65.4712	70.7107	-7.9077	-34.8933
BRA0029924	1.96109	2.11803	-12.8236	-38.4245
BRA0029927	90.4126	97.648	-25.5226	-48.5081
BRA0029929	1.8985	2.05043	-20.6583	-49.8415
BRA0029933	55.479	59.9188	-29.4724	-51.4116
BRA0029940	2.59286	2.80035	-3.3243	-61.2
BRA0029941	1.30394	1.40829	-8.3377	-67.3088
BRA0029942	8.35603	9.02473	-3.5761	-61.395
BRA0029943	6.66365	7.19691	0.9637	-59.9464
BRA0029951	10.3056	11.1303	-10.938	-37.0493
BRA0029956	23.14	24.9918	-29.6749	-51.0439
BRA0029973	24.131	26.0621	-28.4452	-52.1905
BRA0029989	3.36233	3.63141	-18.1933	-51.912
BRA0029990	77.3372	83.5263	-22.2916	-55.0938
BRA0029991	33.7857	36.4895	-19.8563	-44.5989
BRA0029993	57.7632	62.3858	-25.5382	-49.3615
BRA0029994	1.85061	1.99871	-21.7301	-55.5022
BRA0029997	30.3679	32.7981	-17.6875	-49.1329
BRA0029999	2.77512	2.9972	-18.4581	-52.5995
BRA0030000	10.6605	11.5136	-18.8894	-48.2485
BRA0030004	17.3559	18.7449	-20.581	-49.9424
BRA0030006	4.61331	4.9825	-21.4315	-54.3718
BRA0030017	24.3117	26.2573	-8.9378	-35.7506
BRA0030018	57.1358	61.7082	-23.674	-46.688
BRA0030021	1.00294	1.08321	-23.544	-46.6265
BRA0030022	14.3653	15.515	-23.3525	-46.8674
BRA0030024	49.3427	53.2915	-22.1202	-51.7568
BRA0030025	11.7165	12.6541	-18.6013	-51.1913
BRA0030026	5.70869	6.16554	-20.4184	-48.2114
BRA0030027	89.2621	96.4055	-27.5585	-50.303
BRA0030028	12.9638	14.0012	-10.9071	-37.0622
BRA0030032	3.00331	3.24365	-20.3107	-49.5898
BRA0030033	6.02525	6.50743	-18.4945	-49.6445
BRA0030034	0.489843	0.529043	-19.3468	-48.2325
BRA0030036	11.6171	12.5468	-21.8503	-50.2472
BRA0030037	6.23603	6.73508	-18.5557	-53.1268
BRA0030038	3.38342	3.65418	-17.804	-53.2695
BRA0030039	9.18982	9.92525	-17.5202	-52.0396
BRA0030040	6.20242	6.69878	-17.7246	-53.0219
BRA0030041	4.32175	4.66761	-21.1994	-50.1965
BRA0030043	30.7895	33.2534	-17.6918	-51.6155
BRA0030046	0.856774	0.925339	-19.0657	-50.3626
BRA0030047	24.387	26.3386	-22.474	-48.5225
BRA0030048	16.5968	17.925	-9.9125	-36.3245
BRA0030050	126.796	136.943	-7.111	-34.8536
BRA0030051	110.01	118.814	-21.7602	-43.3408
BRA0030053	26.0264	28.1092	-21.2097	-50.1895
BRA0030054	1.85562	2.00412	-19.5323	-39.7992
BRA0030055	48.9348	52.8508	-27.1166	-51.2233
BRA0030063	1.79986	1.9439	-17.0582	-46.1741
BRA0030065	8.06523	8.71067	-23.0578	-49.1169
BRA0030066	45.844	49.5127	-21.6491	-41.3957
BRA0030067	45.0261	48.6294	-11.9377	-55.5019
BRA0030080	1.32851	1.43483	-17.761	-50.1541
BRA0030089	1.39307	1.50455	-15.0948	-54.2107
BRA0030090	11.7613	12.7026	-18.369	-49.2605
BRA0030094	33.8358	36.5436	-19.0114	-49.6619
BRA0030095	3.35865	3.62743	-20.5032	-49.5514
BRA0030096	25.5545	27.5995	-12.7805	-38.3944
BRA0030097	135.282	146.108	-25.2877	-49.2147
BRA0030098	7.98168	8.62043	-3.5918	-38.8661
BRA0030099	21.1747	22.8693	-7.5052	-34.8669
BRA0030100	201.759	217.905	-22.7818	-43.3025
BRA0030104	11.359	12.268	-22.6105	-54.6848
BRA0030115	3.32165	3.58747	-22.4341	-53.5685
BRA0030120	11.2793	12.182	-7.8585	-35.008
BRA0030125	40.7355	43.9955	-21.6724	-49.7711
BRA0030126	63.1307	68.1828	-20.5444	-46.6461
BRA0030130	13.2321	14.291	-26.7716	-51.0058
BRA0030149	16.2929	17.5968	-26.7717	-51.0044
BRA0030154	1.00294	1.08321	-23.544	-46.6265
BRA0030157	18.3464	19.8146	-15.4212	-49.7344
BRA0030162	16.069	17.355	-21.2063	-49.7316
BRA0030164	118.504	127.987	-8.1638	-34.9108
BRA0030166	17.6606	19.0739	-19.3023	-47.464
BRA0030167	3.14906	3.40106	-2.506	-56.1625
BRA0030168	21.3183	23.0244	-2.172	-56.1635
BRA0030169	10.4063	11.239	-21.9833	-47.4404
BRA0030173	0.268769	0.290278	-21.9955	-53.4217
BRA0030175	30.9904	33.4704	-22.014	-47.8815
BRA0030176	30.9904	33.4704	-22.014	-47.8815
BRA0030187	211.501	228.427	-16.7083	-49.2725
BRA0030190	95.3289	102.958	-7.6571	-35.3309
BRA0030191	347.868	375.707	-19.813	-43.9465
BRA0030192	0.0726512	0.0784652	-21.194	-51.2062
BRA0030196	42.5136	45.9159	-4.865	-44.3506
BRA0030197	44.1352	47.6672	-23.459	-46.5235
BRA0030198	1.46597	1.58329	-20.9092	-54.2402
BRA0030199	35.5064	38.3479	-23.0957	-49.5836
BRA0030202	207.67	224.289	-26.2875	-48.8785
BRA0030203	46.36	50.07	-19.754	-40.3765
BRA0030206	70.6784	76.3345	-29.9405	-50.9825
BRA0030207	94.9039	102.499	-22.148	-42.41
BRA0030209	16.983	18.3421	-20.1393	-44.1903
BRA0030214	55.641	60.0938	-23.3516	-47.8475
BRA0030217	23.5597	25.4451	-23.4402	-46.9083
BRA0030218	9.57544	10.3417	-30.3324	-54.3105
BRA0030219	11.0599	11.945	-21.0118	-49.4866
BRA0030221	31.7496	34.2905	-16.0013	-41.2878
BRA0030222	22.3644	24.1541	-31.7595	-52.474
BRA0030223	25.0983	27.1068	-15.9988	-39.9375
BRA0030224	179.113	193.446	-19.8953	-43.8783
BRA0030225	29.2772	31.6202	-16.354	-46.8965
BRA0030226	24.6134	26.5832	-8.2781	-35.0286
BRA0030228	46.3793	50.0908	-8.056	-34.878
BRA0030238	151.407	163.524	-23.6367	-46.4621
BRA0030240	13.1038	14.1525	-23.8413	-46.3721
BRA0030249	19.7638	21.3454	-10.0085	-67.7578
BRA0030252	31.4134	33.9273	-23.3013	-45.9564
BRA0030256	18.0148	19.4565	-19.9669	-44.2034
BRA0030258	25.0922	27.1003	-23.5691	-46.688
BRA0030264	0.0861132	0.0930046	-21.322	-50.9411
BRA0030266	1.51939	1.64099	-17.1171	-46.6541
BRA0030267	27.1893	29.3652	-20.0361	-50.6662
BRA0030268	1.94474	2.10037	-21.1004	-51.4821
BRA0030269	7.76842	8.3901	-18.7921	-52.8859
BRA0030270	0.255504	0.275951	-21.082	-49.912
BRA0030271	0.252691	0.272913	-20.4503	-50.197
BRA0030273	0.416094	0.449393	-2.6219	-60.2502
BRA0030274	2.34926	2.53727	-3.0911	-60.4709
BRA0030275	22.7517	24.5725	-3.1257	-60.0233
BRA0030276	70.919	76.5944	-3.1257	-60.0281
BRA0030298	19.6165	21.1864	-22.4752	-54.4072
BRA0030303	6.91909	7.4728	-20.4503	-50.1965
BRA0030313	15.0984	16.3067	-18.7515	-48.6035
BRA0030335	16.0871	17.3745	0.0408	-51.1351
BRA0030344	94.3005	101.847	-8.758	-63.8945
BRA0030355	22.8547	24.6837	-15.2714	-49.158
BRA0030359	66.4642	71.7831	-8.6778	-35.5869
BRA0030364	41.274	44.5771	-23.9886	-51.8386
BRA0030367	5.87717	6.3475	-23.6461	-46.6386
BRA0030371	1.52671	1.64889	-19.3074	-50.7083
BRA0030377	15.4447	16.6807	-16.6947	-47.5085
BRA0030383	11.6369	12.5682	-8.4215	-35.0052
BRA0030384	53.8502	58.1597	-19.2211	-57.6195
BRA0030393	0.405277	0.43771	-8.388	-35.0055
BRA0030395	2.51593	2.71727	-21.0286	-49.9184
BRA0030396	42.6377	46.0499	-10.4681	-37.1815
BRA0030397	30.5668	33.013	-20.4468	-45.5227
BRA0030403	78.6867	84.9837	-1.413	-48.4363
BRA0030412	36.3784	39.2896	-23.6758	-53.4052
BRA0030418	1.50933	1.63011	-18.3495	-49.4084
BRA0030420	8.44033	9.11579	-20.2147	-47.6444
BRA0030427	47.8766	51.7081	-2.0315	-48.4021
BRA0030428	4.06726	4.39275	-16.9399	-53.5185
BRA0030431	2.23609	2.41504	-18.8483	-48.2765
BRA0030433	34.945	37.7415	-2.9039	-48.7272
BRA0030436	244.361	263.916	-23.6473	-46.842
BRA0030438	5.28785	5.71102	-8.3636	-34.9975
BRA0030439	21.3507	23.0593	-22.1616	-50.4744
BRA0030445	5.61845	6.06808	-20.9061	-51.5346
BRA0030447	19.5817	21.1487	-20.4724	-47.8749
BRA0030450	41.3127	44.6189	-18.6793	-48.1485
BRA0030453	2.06767	2.23314	-21.1706	-47.6205
BRA0030463	99.1492	107.084	-8.0668	-34.9225
BRA0030464	82.059	88.6259	-15.7767	-47.7879
BRA0030466	19.4179	20.9718	-23.2392	-47.6141
BRA0030472	38.2969	41.3617	-21.1008	-47.8035
BRA0030473	0.337631	0.364651	-19.3468	-48.2322
BRA0030474	24.148	26.0805	-16.4028	-48.9282
BRA0030475	1.353	1.46128	-23.5066	-46.8666
BRA0030481	152.568	164.777	-20.586	-42.166
BRA0030482	26.2551	28.3562	-22.4585	-53.2894
BRA0030483	8.69107	9.38659	-23.5435	-46.6265
BRA0030487	5.87717	6.3475	-23.6461	-46.6386
BRA0030489	22.4055	24.1986	-22.226	-45.9269
BRA0030518	17.7264	19.145	-9.1941	-48.1335
BRA0030529	210.437	227.277	-8.0352	-34.9237
BRA0030530	3.30743	3.57211	-18.0145	-49.7824
BRA0030533	4.16091	4.49389	-19.7096	-50.3347
BRA0030534	105.297	113.724	-21.3847	-45.9568
BRA0030535	19.8005	21.3851	-26.4579	-48.7487
BRA0030541	28.9897	31.3097	-30.1468	-52.0165
BRA0030543	13.5444	14.6283	-21.4874	-51.3604
BRA0030550	134.849	145.641	-3.6875	-45.428
BRA0030554	34.8434	37.6318	-23.6449	-46.8428
BRA0030555	126.474	136.596	-25.5305	-49.1967
BRA0030560	141.864	153.216	-29.6341	-50.9975
BRA0030561	16.8826	18.2337	-22.5463	-51.8189
BRA0030580	6.26651	6.76799	-21.111	-50.2236
BRA0030581	40.5534	43.7988	-22.843	-45.2205
BRA0030583	1.72346	1.86138	-20.5957	-51.5975
BRA0030586	93.4256	100.902	-30.0914	-51.1556
BRA0030587	93.4256	100.902	-30.0914	-51.1556
BRA0030592	169.897	183.493	-25.4739	-49.2788
BRA0030599	6.2631	6.76431	-10.0055	-67.7205
BRA0030603	5.92491	6.39906	-22.5136	-47.3723
BRA0030607	107.965	116.605	-28.6338	-49.2327
BRA0030627	4.40338	4.75576	-23.6592	-53.3994
BRA0030630	41.4013	44.7145	-12.4032	-38.4969
BRA0030633	162.103	175.075	-22.9028	-43.2075
BRA0030655	109.801	118.588	-19.7756	-44.0626
BRA0030657	3.67409	3.96811	-22.478	-47.4472
BRA0030659	45.6758	49.3311	-10.9902	-37.0854
BRA0030673	22.9364	24.7719	-9.6746	-35.9565
BRA0030677	16.5429	17.8667	-10.6006	-37.0517
BRA0030679	111.307	120.215	-23.6821	-46.6133
BRA0030683	19.1789	20.7137	-21.2789	-51.7723
BRA0030684	0.513463	0.554554	-13.3019	-56.5635
BRA0030685	128.635	138.93	-29.3584	-51.9556
BRA0030690	45.6758	49.3311	-10.9902	-37.0854
BRA0030721	104.583	112.952	-21.7551	-42.5483
BRA0030722	69.4208	74.9763	-16.639	-49.2653
BRA0030728	48.0849	51.9329	-18.8763	-48.3108
BRA0030729	68.5523	74.0383	-23.6712	-46.951
BRA0030733	67.3253	72.7131	-15.6427	-56.123
BRA0030735	3.76677	4.06821	-23.5999	-46.9091
BRA0030744	8.99765	9.7177	-22.9458	-43.3641
BRA0030757	21.6749	23.4094	-19.4299	-44.325
BRA0030761	9.86793	10.6576	-18.9909	-50.5386
BRA0030769	102.718	110.938	-22.7183	-43.6335
BRA0030773	1.18673	1.2817	-29.7566	-55.857
BRA0030774	65.4712	70.7107	-7.9077	-34.8933
BRA0030780	158.188	170.848	-31.7678	-52.4062
BRA0030782	13.0128	14.0541	-22.3465	-48.0965
BRA0030795	67.5336	72.9381	-26.9147	-49.0571
BRA0030797	112.019	120.984	-10.7343	-37.8016
BRA0030798	3.61816	3.90771	-20.0167	-47.6159
BRA0030799	5.87717	6.3475	-23.6461	-46.6386
BRA0030800	25.9103	27.9838	-4.8221	-44.355
BRA0030810	5.87717	6.3475	-23.6461	-46.6386
BRA0030820	78.038	84.2831	-22.9458	-43.3636
BRA0030821	3.29417	3.55779	-23.5435	-46.6266
BRA0030822	43.564	47.0503	-31.3519	-54.0266
BRA0030850	5.38692	5.81802	-17.0598	-46.1705
BRA0030851	6.07823	6.56465	-20.9335	-48.2435
BRA0030863	0.812948	0.878005	-10.1811	-57.4505
BRA0030865	26.4157	28.5297	-23.5838	-46.6705
BRA0030868	11.6893	12.6247	-19.0238	-48.3223
BRA0030910	20.4474	22.0837	-20.8793	-51.3493
BRA0030917	28.2722	30.5347	-30.029	-51.2205
BRA0030922	237.403	256.401	-23.5288	-46.5616
BRA0030928	1.17307	1.26695	-9.9266	-59.9203
BRA0030937	8.01414	8.65548	-18.8724	-48.2514
BRA0030942	3.39726	3.66913	-6.1477	-50.4803
BRA0030951	24.8906	26.8825	-18.8933	-48.2336
BRA0030958	14.8743	16.0647	-19.5237	-51.3863
BRA0030959	135.639	146.493	-5.3358	-47.5658
BRA0030963	65.1201	70.3315	-17.8024	-50.9501
BRA0030966	110.717	119.577	-22.31	-42.8644
BRA0030969	52.3578	56.5478	-4.2788	-42.9783
BRA0030972	32.6009	35.2098	-15.8062	-49.0024
BRA0030975	22.3009	24.0856	-18.4371	-49.1806
BRA0030979	5.49424	5.93392	-12.763	-38.4718
BRA0030980	28.2363	30.496	-22.7757	-47.3103
BRA0030985	3.05591	3.30047	-8.1635	-70.3494
BRA0030989	5.87717	6.3475	-23.6461	-46.6386
BRA0030991	51.637	55.7693	-10.9386	-37.0828
BRA0030994	6.13121	6.62187	-21.3174	-48.1099
BRA0031000	51.4317	55.5476	-28.6124	-52.2118
BRA0031001	5.77733	6.23967	-20.7978	-51.6318
BRA0031028	4.42811	4.78248	-18.7541	-49.2632
BRA0031033	10.841	11.7086	-16.9647	-50.4381
BRA0031034	16.7091	18.0462	-22.8585	-51.3775
BRA0031036	26.5708	28.6972	-8.3456	-35.3386
BRA0031048	100.869	108.941	-23.4205	-46.2233
BRA0031063	5.87717	6.3475	-23.6461	-46.6386
BRA0031065	23.8933	25.8054	-21.4453	-51.4256
BRA0031073	3.29417	3.55779	-23.5435	-46.6266
BRA0031076	57.4079	62.002	-23.9277	-52.4869
BRA0031078	5.87717	6.3475	-23.6461	-46.6386
BRA0031083	5.87717	6.3475	-23.6461	-46.6386
BRA0031097	28.321	30.5874	-22.9251	-47.179
BRA0031098	47.853	51.6825	-24.2436	-50.7414
BRA0031112	8.42186	9.09584	-21.2118	-48.828
BRA0031122	109.281	118.026	-18.7794	-41.9541
BRA0031133	28.5027	30.7836	-17.1692	-46.8747
BRA0031135	82.059	88.6259	-15.7767	-47.7879
BRA0031137	5.87717	6.3475	-23.6461	-46.6386
BRA0031139	37.6756	40.6907	-26.9155	-49.0566
BRA0031143	16.7376	18.0771	-23.5013	-46.8678
BRA0031150	38.8993	42.0123	-27.1207	-48.9002
BRA0031153	102.623	110.835	-22.9326	-43.3656
BRA0031156	5.644	6.09567	-21.7704	-48.5403
BRA0031168	8.37836	9.04885	-19.8605	-47.4301
BRA0031179	39.607	42.7766	-9.0065	-35.4213
BRA0031182	5.87717	6.3475	-23.6461	-46.6386
BRA0031189	37.0764	40.0435	-23.0459	-49.0334
BRA0031193	14.2164	15.3541	-4.8141	-44.3436
BRA0031206	52.6899	56.9065	-21.6187	-43.4217
BRA0031213	44.2916	47.8361	-10.4178	-36.9126
BRA0031215	69.4208	74.9763	-16.639	-49.2653
BRA0031224	15.3192	16.5452	-23.5678	-46.6939
BRA0031229	4.90808	5.30086	-23.8669	-46.42
BRA0031250	123.522	133.407	0.0124	-51.072
BRA0031258	10.4978	11.3379	-20.1197	-44.9212
BRA0031260	3.29417	3.55779	-23.5435	-46.6266
BRA0031262	164.158	177.295	-23.4628	-46.5333
BRA0031268	5.6956	6.1514	-18.7709	-50.224
BRA0031292	35.3188	38.1452	-31.7455	-52.4246
BRA0031308	7.87615	8.50645	-23.6182	-46.6912
BRA0031309	7.87615	8.50645	-23.6182	-46.6912
BRA0031314	26.589	28.7168	-3.8908	-38.5928
BRA0031320	24.8004	26.7851	-20.0552	-44.1116
BRA0031321	155.969	168.451	-26.983	-48.7111
BRA0031322	92.9317	100.369	-3.7817	-38.5182
BRA0031329	4.19088	4.52626	-19.4632	-44.2871
BRA0031331	16.5613	17.8866	-23.8608	-46.3623
BRA0031340	7.87615	8.50645	-23.6182	-46.6912
BRA0031371	21.6325	23.3636	-9.773	-36.0759
BRA0031413	9.15864	9.89157	-20.0826	-46.0278
BRA0031436	103.069	111.317	-23.3513	-46.7619
BRA0031440	2.5832	2.78992	-21.3922	-47.9528
BRA0031445	3.18812	3.44326	-20.4818	-49.5282
BRA0031446	6.0105	6.4915	-20.1818	-48.6887
BRA0031471	1.8153	1.96058	-9.8679	-57.8132
BRA0031479	141.486	152.809	-8.1096	-35.0039
BRA0031486	1.58272	1.70937	-9.464	-59.6949
BRA0031488	29.0885	31.4163	-19.9437	-44.1898
BRA0031489	41.0847	44.3726	-20.913	-46.9819
BRA0031493	106.24	114.742	-27.0924	-52.6089
BRA0031495	91.2236	98.5239	-9.6618	-35.7258
BRA0031499	39.3276	42.4749	-28.2588	-52.3972
BRA0031501	123.065	132.914	-29.6802	-53.7975
BRA0031503	114.634	123.808	-23.0224	-45.5458
BRA0031504	48.5627	52.449	-23.0863	-47.2086
BRA0031505	2.30002	2.48409	-12.7641	-38.3913
BRA0031506	81.7663	88.3098	-22.7213	-47.6397
BRA0031527	104.479	112.84	-23.6163	-45.4036
BRA0031528	3.29417	3.55779	-23.5435	-46.6266
BRA0031530	60.6411	65.494	-23.6599	-46.5289
BRA0031531	3.29417	3.55779	-23.5435	-46.6266
BRA0031547	3.29417	3.55779	-23.5435	-46.6266
BRA0031548	60.6411	65.494	-23.6599	-46.5289
BRA0031550	271.293	293.004	-23.4735	-46.6361
BRA0031553	19.9944	21.5945	-23.5066	-46.9
BRA0031556	3.61862	3.9082	-22.8988	-43.198
BRA0031616	96.1282	103.821	-2.4785	-54.7211
BRA0031675	9.03975	9.76317	-22.9192	-43.4408
BRA0031676	36.1272	39.0183	-23.4624	-46.8558
BRA0031702	11.4425	12.3582	-21.5457	-55.3871
BRA0031726	57.9583	62.5965	-22.7731	-47.366
BRA0031732	114.642	123.816	-23.4158	-46.7464
BRA0031739	3.61276	3.90188	-22.1054	-48.529
BRA0031748	78.0036	84.246	-28.256	-52.403
BRA0031769	3.43674	3.71177	-17.6819	-50.1031
BRA0031793	0.276212	0.298316	-21.3524	-51.3564
BRA0031795	13.8419	14.9496	-30.9735	-54.6353
BRA0031872	31.6887	34.2247	-23.6462	-46.6386
BRA0031975	24.3102	26.2556	-20.0188	-44.9454
BRA0031982	1.07003	1.15566	3.1219	-60.7085
BRA0031983	46.8302	50.5779	2.7617	-60.7247
BRA0031984	0.0313302	0.0338374	0.9949	-61.4626
BRA0032152	99.1896	107.127	-22.7146	-46.7761
BRA0032153	92.4676	99.8675	-23.5218	-46.6691
BRA0032177	27.4589	29.6564	-2.7732	-43.0825
BRA0032203	14.2016	15.3381	-2.5896	-43.1995
BRA0032217	1.64159	1.77296	-22.7164	-47.1192
BRA0032283	3.58071	3.86727	-9.2851	-63.1306
BRA0032284	1.88662	2.0376	-9.7008	-64.5192
BRA0032285	27.2759	29.4587	-11.335	-62.2767
BRA0032286	14.5179	15.6797	-10.2125	-63.8294
BRA0032287	6.44011	6.95549	-10.5681	-63.6072
BRA0032289	4.68581	5.0608	-12.4342	-64.2225
BRA0032290	6.42325	6.93728	-9.3633	-62.5856
BRA0032291	9.04772	9.77178	-9.4164	-61.9947
BRA0032292	2.91244	3.14551	-9.7378	-66.6061
BRA0032293	6.46138	6.97846	-12.0406	-63.5722
BRA0032294	9.27431	10.0165	-9.8639	-62.1658
BRA0032296	2.26887	2.45044	-9.7719	-66.3425
BRA0032297	1.63736	1.76839	-9.6469	-65.725
BRA0032304	0.602456	0.650668	3.6063	-51.8411
BRA0032525	19.9281	21.5229	-22.3462	-47.3239
BRA0032546	51.6276	55.7592	-27.0016	-49.3639
BRA0032565	44.2695	47.8123	-28.9238	-49.6741
BRA0032573	8.83745	9.54468	-23.5952	-46.688
BRA0032587	52.7252	56.9446	-23.4166	-47.1528
BRA0032589	1.46597	1.58329	-20.9092	-54.2402
BRA0032591	20.8566	22.5257	-22.5956	-48.7869
BRA0032592	14.7536	15.9343	-21.1807	-51.1428
BRA0032596	84.5964	91.3664	-22.8061	-43.2582
BRA0032605	279.142	301.481	-12.9159	-38.4431
BRA0032614	34.1364	36.8682	-21.323	-46.733
BRA0032617	129.879	140.273	-12.9792	-38.4697
BRA0032618	83.4492	90.1273	-12.9914	-38.4486
BRA0032621	23.2102	25.0676	-21.4999	-50.0916
BRA0032622	54.2929	58.6378	-9.6312	-35.6999
BRA0032624	41.4403	44.7567	-9.6489	-35.7058
BRA0032626	91.8956	99.2497	-21.8438	-46.4923
BRA0032634	11.9843	12.9434	-21.1268	-48.9628
BRA0032643	26.2576	28.3589	-10.9414	-37.0581
BRA0032645	12.0698	13.0358	-23.5822	-46.6736
BRA0032646	22.6179	24.4279	-6.8424	-51.4236
BRA0032649	10.8363	11.7034	-23.6288	-46.7015
BRA0032650	4.31189	4.65696	-21.8118	-49.0083
BRA0032657	22.0828	23.85	-22.0466	-47.9355
BRA0032658	23.566	25.4519	-20.2274	-43.9564
BRA0032667	172.151	185.928	-20.4633	-54.5918
BRA0032669	155.269	167.694	-29.1735	-51.21
BRA0032670	277.429	299.631	-23.2821	-51.1416
BRA0032672	84.155	90.8897	-12.9327	-38.3855
BRA0032673	19.3209	20.8671	-27.1107	-48.9364
BRA0032677	22.9674	24.8054	-19.2517	-44.985
BRA0032684	115.355	124.586	-23.5263	-47.4544
BRA0032687	35.9458	38.8225	-26.4773	-49.1505
BRA0032695	73.1686	79.0241	-15.6248	-56.0868
BRA0032734	4.74338	5.12297	-23.5839	-46.6728
BRA0032742	306.559	331.092	-2.5293	-44.2155
BRA0032744	13.8069	14.9119	-22.3661	-47.3713
BRA0032747	62.2959	67.2813	-29.2243	-51.3489
BRA0032750	32.7551	35.3763	-12.8865	-38.3069
BRA0032751	163.058	176.107	-23.4163	-51.9611
BRA0032752	118.435	127.913	-23.9582	-46.3703
BRA0032754	14.9968	16.1969	-19.6341	-44.0044
BRA0032765	29.9166	32.3107	-29.2271	-51.3486
BRA0032771	33.9384	36.6543	-23.9475	-48.4856
BRA0032788	130.729	141.19	-23.7191	-46.5339
BRA0032794	34.0645	36.7906	-23.9101	-48.8623
BRA0032815	0.341231	0.368539	-22.4888	-47.3903
BRA0032831	43.2321	46.6918	-22.9558	-43.3783
BRA0032841	48.7694	52.6723	-25.4349	-49.258
BRA0032845	9.01221	9.73342	-22.3622	-47.3715
BRA0032847	226.914	245.073	-22.881	-43.2753
BRA0032855	48.7694	52.6723	-25.4349	-49.258
BRA0032859	19.1737	20.7081	-20.9336	-48.4824
BRA0032860	18.2594	19.7206	-22.8877	-45.3275
BRA0032869	24.2766	26.2193	-26.706	-49.1632
BRA0032881	28.8046	31.1098	-26.9016	-48.8139
BRA0032886	102.532	110.737	-10.2875	-48.2956
BRA0032902	1.52458	1.64659	-12.5757	-60.8972
BRA0032903	29.8907	32.2827	-20.5032	-43.9168
BRA0032904	204.275	220.623	-16.6302	-49.3205
BRA0032905	28.5038	30.7848	-20.2706	-45.6231
BRA0032942	26.3888	28.5007	-20.117	-44.2141
BRA0032951	34.3662	37.1164	-20.1602	-44.9091
BRA0032952	93.8553	101.366	-9.4253	-40.5055
BRA0032954	45.5771	49.2245	-19.4505	-44.2161
BRA0032957	24.1139	26.0437	-18.8588	-41.7966
BRA0032958	49.1783	53.1138	-12.9006	-38.3326
BRA0032959	26.5279	28.6508	-19.5488	-44.0664
BRA0032973	30.3145	32.7404	-14.6282	-57.5403
BRA0032975	3.31781	3.58333	-8.4335	-35.0785
BRA0032981	35.6192	38.4697	-20.0045	-44.5879
BRA0032991	76.5787	82.7071	-23.7548	-46.5717
BRA0033000	27.514	29.7159	-23.1071	-45.6764
BRA0033004	26.9899	29.1498	-23.6682	-46.6772
BRA0033027	143.649	155.144	-21.1593	-47.8055
BRA0033030	46.9908	50.7513	-20.4685	-45.1161
BRA0033031	3.39776	3.66967	-19.8803	-46.8444
BRA0033032	142.18	153.558	-23.4861	-47.4719
BRA0033035	71.383	77.0955	-22.8193	-43.3103
BRA0033038	7.40614	7.99883	-18.1585	-47.899
BRA0033039	110.529	119.374	-22.3891	-41.7983
BRA0033040	138.2	149.259	-19.9474	-44.0022
BRA0033042	0.386274	0.417187	-20.2784	-40.2413
BRA0033046	0.000282602	0.000305217	-20.264	-40.2431
BRA0033048	57.4176	62.0126	-20.2614	-40.2473
BRA0033052	102.262	110.446	-23.5723	-51.4144
BRA0033060	127.775	138.001	-19.9266	-43.9579
BRA0033063	102.971	111.212	-23.6585	-46.4966
BRA0033072	70.444	76.0814	-23.5316	-46.9603
BRA0033075	7.77571	8.39797	-19.2986	-49.6505
BRA0033077	130.465	140.906	-22.9981	-43.6061
BRA0033078	71.3336	77.0422	-11.7232	-61.715
BRA0033079	319.803	345.395	-27.595	-48.5486
BRA0033081	26.8031	28.9481	-21.8499	-47.4697
BRA0033082	123.856	133.768	-12.9769	-38.5075
BRA0033084	20.487	22.1265	-15.7924	-47.8797
BRA0033088	240.234	259.46	-8.0139	-34.8889
BRA0033107	144.898	156.494	-14.8621	-40.83
BRA0033135	21.0524	22.7371	-8.1136	-34.8972
BRA0033137	6.72242	7.26039	-26.1118	-50.2986
BRA0033155	65.5924	70.8416	-1.3616	-48.3628
BRA0033157	87.6908	94.7084	-19.9168	-43.9283
BRA0033166	11.4977	12.4178	-13.8249	-56.0728
BRA0033169	120.381	130.014	-23.5599	-46.6378
BRA0033172	74.2248	80.1648	-22.4157	-44.2808
BRA0033173	3.94091	4.25629	-30.3703	-54.3373
BRA0033175	32.4994	35.1002	-22.9371	-47.1405
BRA0033180	98.2948	106.161	-2.5268	-44.2972
BRA0033184	93.4733	100.954	-22.7427	-42.7728
BRA0033195	74.6706	80.6462	-25.4541	-49.2475
BRA0033204	25.0609	27.0665	-7.7943	-34.9166
BRA0033205	133.848	144.56	-22.8349	-43.315
BRA0033209	25.5429	27.587	-23.5999	-46.9097
BRA0033210	38.1689	41.2235	-22.5513	-47.3597
BRA0033212	57.2205	61.7996	-22.2413	-45.9494
BRA0033213	359.973	388.781	-12.4141	-38.933
BRA0033214	13.1226	14.1727	-12.7388	-38.3008
BRA0033215	22.4692	24.2673	-12.5492	-38.2972
BRA0033219	105.81	114.278	-8.108	-34.923
BRA0033221	30.3559	32.7852	-22.9044	-47.0625
BRA0033224	321.184	346.887	-22.8269	-43.0539
BRA0033225	14.8366	16.024	-23.6768	-46.6822
BRA0033229	51.2571	55.359	-24.4718	-47.8189
BRA0033263	62.1768	67.1526	-23.4916	-47.4511
BRA0033266	3.67409	3.96811	-22.478	-47.4472
BRA0033271	35.4118	38.2457	-28.9118	-49.6516
BRA0033276	98.7624	106.666	-22.9003	-43.1881
BRA0033279	75.9364	82.0133	-19.3256	-40.0606
BRA0033285	27.2446	29.4249	-7.8562	-34.9002
BRA0033306	15.1428	16.3547	-22.0056	-47.4406
BRA0033311	326.328	352.443	-23.492	-46.4467
BRA0033312	56.5183	61.0413	-22.2271	-49.8997
BRA0033314	102.113	110.284	-3.7489	-38.4539
BRA0033324	156.89	169.445	-30.0657	-51.2155
BRA0033331	103.322	111.591	-12.0843	-38.3436
BRA0033342	44.6996	48.2768	-20.256	-40.2353
BRA0033343	31.7289	34.2681	-23.5252	-46.5762
BRA0033349	52.8596	57.0898	-23.5207	-46.653
BRA0033354	254.402	274.761	-23.5773	-46.5918
BRA0033357	54.7659	59.1486	-22.9111	-47.0964
BRA0033361	54.3459	58.695	-26.8842	-49.2004
BRA0033370	109.016	117.74	-25.4968	-49.1603
BRA0033373	82.5518	89.1581	-22.8967	-47.2036
BRA0033376	26.2924	28.3965	-23.1388	-47.2372
BRA0033383	43.044	46.4887	-26.2125	-49.3926
BRA0033384	17.2902	18.6739	-15.7942	-47.8822
BRA0033390	14.4063	15.5592	-23.2702	-45.9644
BRA0033394	25.0964	27.1047	-24.7758	-49.8856
BRA0033395	49.7278	53.7073	-19.9226	-43.9484
BRA0033397	43.1105	46.5605	-23.7455	-46.5528
BRA0033402	3.25636	3.51696	-12.6522	-38.4549
BRA0033407	36.0572	38.9428	-9.9818	-67.8383
BRA0033410	90.7499	98.0123	-5.811	-35.1971
BRA0033416	29.9237	32.3183	-19.9583	-44.1509
BRA0033418	25.4328	27.4681	-26.6347	-48.7047
BRA0033419	171.875	185.63	-5.7896	-35.1941
BRA0033424	50.895	54.9679	-5.8803	-35.2195
BRA0033425	64.8503	70.0401	-23.2847	-45.9417
BRA0033427	10.2963	11.1203	-23.1314	-45.7531
BRA0033428	92.8559	100.287	-22.9924	-43.25
BRA0033432	181.146	195.643	-22.9505	-43.1778
BRA0033434	148.373	160.247	-23.6277	-46.7264
BRA0033439	226.325	244.437	-1.4532	-48.4853
BRA0033440	127.505	137.708	-1.2935	-47.928
BRA0033441	38.9278	42.043	-5.8832	-35.2006
BRA0033442	55.273	59.6963	-23.5463	-46.7116
BRA0033443	48.7285	52.628	-23.6832	-46.5575
BRA0033444	44.0585	47.5844	-2.9954	-59.9923
BRA0033446	146.982	158.745	-1.3977	-48.425
BRA0033452	143.965	155.486	-23.5888	-46.8241
BRA0033453	170.048	183.656	-30.0278	-51.1578
BRA0033456	3.09583	3.34358	-7.5084	-34.9747
BRA0033463	27.5481	29.7527	-29.1742	-51.2178
BRA0033464	84.1941	90.9318	-5.1221	-42.7991
BRA0033466	63.3798	68.4519	-5.0824	-42.78
BRA0033468	88.2251	95.2855	-22.2331	-45.876
BRA0033477	129.702	140.082	-5.0805	-42.7794
BRA0033484	10.1337	10.9447	-12.8324	-38.408
BRA0033487	70.4541	76.0923	-19.9196	-43.9289
BRA0033488	246.764	266.511	-16.7193	-49.2547
BRA0033489	154.124	166.458	-25.4233	-49.2803
BRA0033490	161.249	174.153	-3.8513	-38.5872
BRA0033505	34.0189	36.7413	-22.706	-42.2391
BRA0033514	187.494	202.498	-1.3524	-48.3897
BRA0033515	15.9143	17.1879	-22.6335	-42.2886
BRA0033517	84.3052	91.0518	-12.8389	-38.4384
BRA0033519	8.21916	8.87691	-23.1688	-47.2575
BRA0033522	94.5893	102.159	-19.9407	-44.1091
BRA0033525	12.684	13.699	-15.6109	-56.0933
BRA0033541	52.4482	56.6455	-22.8496	-47.0178
BRA0033561	88.6241	95.7164	-15.7318	-47.8961
BRA0033564	70.1158	75.7269	-23.4643	-46.5122
BRA0033565	90.3439	97.5738	-23.5188	-46.5914
BRA0033578	61.0279	65.9117	2.8541	-60.703
BRA0033583	29.9167	32.3108	-23.5316	-46.7619
BRA0033594	33.6162	36.3064	-15.6103	-56.1544
BRA0033600	225.476	243.52	-23.9632	-46.36
BRA0033603	4.617	4.98648	-18.3519	-49.2197
BRA0033702	44.8975	48.4905	-17.5907	-44.7089
BRA0033714	85.4036	92.2382	-26.7746	-53.1925
BRA0033719	344.964	372.57	-22.6952	-43.4558
BRA0033722	137.23	148.212	-9.5546	-35.7366
BRA0033724	219.49	237.055	-22.8085	-42.958
BRA0033726	58.0685	62.7155	-5.1485	-42.7847
BRA0033728	15.9577	17.2348	-23.2081	-47.5661
BRA0033730	13.0726	14.1188	-22.9927	-47.0976
BRA0033903	10.0654	10.8709	-8.1152	-34.8957
BRA0033925	2.92547	3.15958	-8.3343	-35.0128
BRA0033926	5.657	6.10971	-20.4418	-43.923
BRA0033941	89.8867	97.0801	-26.2425	-52.6916
BRA0033962	323.52	349.41	-22.8749	-43.4578
BRA0033965	53.0299	57.2737	-26.9453	-52.521
BRA0033980	34.8987	37.6915	-23.0174	-43.4791
BRA0033982	112.523	121.528	-18.91	-48.2594
BRA0033984	62.9769	68.0167	-22.7502	-46.085
BRA0033989	127.194	137.372	-23.2041	-46.7683
BRA0034006	59.4293	64.1852	-22.7746	-42.1564
BRA0034007	419.438	453.004	-22.8349	-43.3605
BRA0034008	18.9554	20.4724	-23.5985	-46.908
BRA0034011	38.8076	41.9132	-28.4007	-54.9626
BRA0034012	39.5526	42.7179	-12.7418	-55.6773
BRA0034017	66.6751	72.0109	-21.2305	-50.5078
BRA0034023	6.0169	6.49841	-14.4591	-54.03
BRA0034025	111.793	120.74	-28.4317	-53.878
BRA0034066	45.7917	49.4562	-30.0188	-51.1916
BRA0034067	94.4768	102.037	-22.7521	-45.0997
BRA0034080	83.6768	90.3731	-27.8548	-54.4707
BRA0034372	27.5271	29.73	-7.6308	-72.67
BRA0034373	10.7634	11.6248	-8.1608	-70.7658
BRA0034374	1.75933	1.90012	-8.1639	-70.3539
BRA0034375	4.47592	4.83411	-10.9428	-69.5747
BRA0034376	3.96124	4.27825	-8.8733	-69.2803
BRA0034412	4.72792	5.10628	-8.9439	-72.7864
BRA0034413	4.21608	4.55348	-8.2633	-72.7414
BRA0034414	2.30866	2.49341	-9.4342	-71.8839
BRA0034415	2.94966	3.18571	-9.4408	-70.485
BRA0034893	115.4	124.635	-6.9447	-35.1299
CHL0000001	0.323897	0.56262	-24.1355	-69.8649
CHL0000002	0.441063	0.76614	-23.0898	-70.4168
CHL0000004	3.55858	6.18136	-23.097	-70.4319
CHL0000005	1.49755	2.60129	-22.1591	-70.0894
CHL0000006	8.02669	13.9426	-20.2062	-70.1294
CHL0000007	43.885	76.2297	-20.2065	-70.1293
CHL0000008	169.868	295.067	-23.7819	-70.3202
CHL0000010	2.97567	5.16884	-23.445	-70.0758
CHL0000013	0.954858	1.65862	-23.0677	-70.369
CHL0000014	5.01962	8.71924	-32.9006	-70.2633
CHL0000015	0.551585	0.95812	-23.0854	-70.41
CHL0000016	5.8791	10.2122	-22.097	-70.2109
CHL0000017	3.36493	5.845	-22.091	-70.2126
CHL0000018	2.401	4.17061	-20.8057	-70.1928
CHL0000019	85.4284	148.392	-20.258	-70.1273
CHL0000020	84.7328	147.184	-18.5287	-70.2989
CHL0000040	23.4417	40.719	-42.4804	-73.7721
CHL0000041	23.4417	40.719	-42.4804	-73.7721
CHL0000042	4.89281	8.49896	-24.9888	-70.466
CHL0000043	30.799	53.4989	-38.2624	-72.6165
CHL0000044	11.2432	19.5298	-38.4528	-71.8194
CHL0000045	22.7761	39.5627	-38.5377	-72.4608
CHL0000046	8.46864	14.7103	-38.5528	-71.4293
CHL0000047	208.79	362.675	-38.5418	-72.4699
CHL0000048	0.0948656	0.164785	-27.4876	-70.3864
CHL0000049	79.8503	138.702	-27.4809	-70.3897
CHL0000050	0.445782	0.774338	-26.3984	-70.0387
CHL0000051	1.87037	3.24889	-26.3923	-70.0396
CHL0000052	3.89857	6.77195	-26.3803	-70.0222
CHL0000053	1.006	1.74745	-28.4673	-71.2573
CHL0000054	26.2051	45.5191	-28.4707	-71.2526
CHL0000055	0.240101	0.417062	-26.4004	-70.038
CHL0000056	5.635	9.78818	-27.492	-70.3818
CHL0000057	24.2616	42.1431	-37.0215	-73.1673
CHL0000058	28.3035	49.164	-37.7308	-73.3828
CHL0000060	18.1968	31.6084	-36.9676	-73.1686
CHL0000061	5.31017	9.22394	-37.2118	-73.2167
CHL0000063	12.215	21.2179	-37.6154	-73.6694
CHL0000066	5.1913	9.01745	-37.0854	-72.3247
CHL0000067	144.772	251.473	-36.7755	-73.1127
CHL0000069	0.802234	1.39351	-37.093	-72.3164
CHL0000070	44.4116	77.1444	-37.042	-73.13
CHL0000072	16.1641	28.0776	-37.4914	-73.3208
CHL0000073	2.65409	4.61024	-37.1055	-72.2933
CHL0000075	221.7	385.099	-30.1418	-71.2296
CHL0000076	23.3606	40.5782	-31.883	-71.4503
CHL0000077	55.0715	95.6609	-30.6968	-70.9491
CHL0000078	12.8161	22.2619	-31.9353	-71.4769
CHL0000079	25.2047	43.7814	-30.858	-71.2406
CHL0000080	3.46186	6.01335	-29.3668	-71.0429
CHL0000081	26.281	45.6509	-41.782	-73.4319
CHL0000082	10.5944	18.4029	-43.0914	-73.6155
CHL0000083	47.2279	82.0363	-40.5786	-73.0884
CHL0000085	23.2491	40.3843	-42.1482	-73.7155
CHL0000086	144.251	250.568	-41.4678	-72.9738
CHL0000087	8.13587	14.1323	-43.0913	-73.6143
CHL0000088	31.855	55.3332	-40.5875	-73.0989
CHL0000089	31.855	55.3332	-40.5875	-73.0989
CHL0000090	24.5355	42.6189	-41.5177	-73.0768
CHL0000091	28.3576	49.258	-40.591	-73.0973
CHL0000092	32.7357	56.8629	-39.8009	-73.1852
CHL0000093	74.8324	129.986	-39.7999	-73.1891
CHL0000094	83.222	144.559	-39.561	-72.4743
CHL0000095	105.043	182.463	-34.8666	-71.1432
CHL0000096	11.3438	19.7046	-35.3604	-72.4069
CHL0000098	7.3518	12.7703	-35.3602	-72.4066
CHL0000099	119.055	206.803	-35.0207	-71.2436
CHL0000100	17.7585	30.847	-34.8686	-71.1419
CHL0000101	913.506	1586.79	-33.6598	-70.7125
CHL0000102	1540.11	2675.23	-33.4184	-70.687
CHL0000103	597.584	1038.02	-33.4173	-70.6886
CHL0000104	14.1421	24.5653	-34.0339	-70.6138
CHL0000105	107.671	187.028	-34.2425	-70.6744
CHL0000106	22.7485	39.5148	-36.7873	-73.1217
CHL0000107	28.9416	50.2725	-32.8489	-71.2267
CHL0000108	10.2601	17.8221	-32.7483	-71.4833
CHL0000109	10.8943	18.9238	-33.3263	-71.3923
CHL0000110	11.748	20.4067	-32.9304	-71.474
CHL0000111	82.1113	142.63	-32.9331	-71.4742
CHL0000112	9.86707	17.1394	-33.1291	-71.557
CHL0000113	84.8421	147.373	-33.4274	-71.6369
CHL0000114	61.4942	106.817	-33.1032	-71.6772
CHL0000115	39.4544	68.5335	-32.8428	-71.0115
CHL0000116	4.73772	8.22957	-32.8439	-71.0128
CHL0000117	28.3981	49.3284	-32.9366	-71.3231
CHL0000118	1.44495	2.50992	-32.7498	-71.4832
CHL0000119	193.189	335.576	-33.1085	-71.5591
CHL0000120	1.74989	3.03962	-33.2007	-71.6592
CHL0000121	10.8084	18.7746	-32.7871	-71.4855
CHL0000122	44.8545	77.9137	-32.946	-71.3388
CHL0000123	26.0101	45.1803	-33.3327	-71.3899
CHL0000124	28.9416	50.2725	-32.8489	-71.2267
CHL0000125	28.9416	50.2725	-32.8489	-71.2267
CHL0000126	14.8007	25.7093	-32.7493	-71.4812
CHL0000129	7.16377	12.4437	-37.9658	-72.8269
CHL0000131	133.956	232.687	-34.2421	-70.6741
CHL0000132	44.8545	77.9137	-32.946	-71.3388
CHL0000133	1.5096	2.62222	-36.6598	-72.4794
CHL0000134	7.16377	12.4437	-37.9658	-72.8269
CHL0003002	14.6092	25.3766	-37.2092	-73.2222
CHL0003003	17.1732	29.8303	-35.3262	-72.4163
CHL0003004	32.666	56.7419	-37.1649	-72.0674
CHL0003005	15.9496	27.705	-37.2895	-72.7114
CHL0003006	59.249	102.917	-37.7917	-72.4842
CHL0003007	11.0817	19.2493	-37.5151	-72.6565
CHL0003008	40.5109	70.3687	-36.5108	-72.7369
CHL0003009	150.142	260.802	-36.8348	-73.0961
CHL0003010	39.1835	68.063	-33.9817	-70.6976
CHL0003011	58.1534	101.014	-36.935	-73.1556
CHL0003012	82.97	144.121	-37.2864	-72.351
CHL0003013	6.05908	10.5248	-37.169	-72.4087
CHL0003015	12.4303	21.5919	-38.5419	-72.4674
CHL0003016	0.248569	0.431772	-38.5407	-72.4682
CHL0003017	23.078	40.0873	-34.9882	-72.0199
CHL0003018	93.3866	162.215	-32.9557	-70.8043
CHL0003019	12.0324	20.9007	-32.9567	-70.8046
CHL0003020	20.1573	35.0139	-37.0455	-72.4001
CHL0003021	127.033	220.66	-36.6597	-72.4731
CHL0003022	10.2519	17.8078	-36.662	-72.4822
CHL0003023	17.2414	29.9488	-37.5144	-72.6519
CHL0003025	208.455	362.094	-33.7004	-70.7978
GEODB0041946	3.11457	1.25389	-17.2424	-64.5409
GEODB0042663	256.049	103.082	-17.7875	-63.1521
GEODB0043523	120.236	211.702	9.1053	-79.2729
GEODB0043528	6.64516	11.7002	9.3796	-79.8219
GEODB0043529	60.0256	105.688	9.3764	-79.8233
GEODB0043554	151.281	266.363	9.0003	-79.5907
GEODB0043556	124.216	218.708	8.9091	-79.7809
GEODB0043557	177.948	313.315	9.0012	-79.5909
GEODB0043593	122.61	26.7661	12.1542	-86.2577
GEODB0043594	89.4318	19.5232	12.1581	-86.3107
GEODB0043597	8.06523	1.76066	12.4883	-87.1673
GEODB0043598	40.4491	8.83015	12.1698	-86.1052
GEODB0043599	26.7154	5.83204	12.7058	-87.2351
GEODB0043600	27.6612	6.03852	12.531	-87.0474
GEODB0043601	3.13234	0.6838	12.1857	-86.7473
GEODB0043603	33.3905	7.28924	12.1542	-86.2582
GEODB0043604	127.598	27.855	12.0144	-86.086
GEODB0043605	16.8505	3.67851	12.2803	-86.5768
GEODB0043606	48.9212	10.6796	12.4702	-86.8849
GEODB0043612	1052.06	503.481	13.7778	-89.2013
GEODB0043614	343.898	164.578	13.5834	-89.8239
GEODB0043628	33.6599	47.4611	9.9935	-83.1
GEODB0043629	45.9443	64.7824	9.9924	-83.0999
GEODB0044720	24.1665	9.72916	-21.52	-64.1714
GEODB0044734	289.383	116.502	-17.4302	-66.1169
GEODB0044735	404.408	162.81	-16.5653	-68.1811
GEODB0044736	12.9343	5.20721	-17.2125	-64.5275
GEODB0044755	130.932	52.7116	-17.7549	-63.1398
GEODB0044756	59.9671	24.1421	-19.551	-65.722
GEODB0044762	75.4501	30.3753	-19.0394	-65.2697
GEODB0046175	556.373	784.497	10.0444	-84.7601
MEX0001765	102.478	116.129	17.9837	-102.115
MEX0001766	63.0503	71.4489	21.0151	-97.3334
MEX0001767	42.9464	48.667	20.0545	-99.2764
MEX0001768	3.456	3.91635	28.4682	-100.7
MEX0001770	38.4606	43.5837	19.0278	-104.319
MEX0001771	61.4684	69.6562	28.4844	-100.69
MEX0001772	237.947	269.643	21.3113	-98.7565
MEX0001773	5.47324	6.2023	22.4997	-97.9053
MEX0001774	1.59502	1.80748	22.4939	-97.9014
MEX0001775	14.4294	16.3515	20.8386	-97.2536
MEX0001776	14.1618	16.0482	22.4351	-98.0081
MEX0001777	542.427	614.68	32.3698	-117.069
MEX0001778	38.4606	43.5837	19.0278	-104.319
MEX0001779	38.4606	43.5837	19.0278	-104.319
MEX0001780	352.485	399.437	21.8322	-100.934
MEX0001781	2.37663	2.6932	32.6013	-115.662
MEX0001782	6.91101	7.83158	25.7403	-100.068
MEX0001783	1.22262	1.38547	29.9068	-112.693
MEX0001784	244.792	277.399	28.4461	-105.92
MEX0001785	163.825	185.647	23.1901	-106.356
MEX0001786	283.819	321.625	20.5694	-101.171
MEX0001787	812.539	920.772	19.6183	-98.9764
MEX0001788	38.2272	43.3192	25.718	-100.096
MEX0001789	0.127913	0.144952	25.7195	-100.102
MEX0001790	24.6994	27.9895	20.6931	-88.2675
MEX0001791	2.14734	2.43338	31.3276	-106.484
MEX0001792	141.913	160.816	25.9821	-98.0627
MEX0001793	256.379	290.53	25.6017	-103.467
MEX0001794	0.127716	0.144728	22.4978	-97.9017
MEX0001795	84.618	95.8894	20.4584	-100.121
MEX0001796	135.549	153.605	25.7969	-97.7828
MEX0001797	135.549	153.605	25.7969	-97.7828
MEX0001798	0.0908746	0.102979	20.839	-97.2534
MEX0001799	1.5714	1.78071	20.8453	-97.2442
MEX0001800	0.0273806	0.0310278	32.5981	-115.63
MEX0001801	147.298	166.918	20.0596	-99.2774
MEX0001802	201.401	228.229	27.937	-110.863
MEX0001803	65.4081	74.1207	20.9336	-89.6992
MEX0001804	156.138	176.937	20.4575	-100.121
MEX0001805	242.153	274.409	19.0856	-96.1464
MEX0001806	204.066	231.248	25.7221	-100.103
MEX0001807	218.949	248.114	24.2297	-104.48
MEX0001808	812.539	920.772	19.6183	-98.9764
MEX0001809	50.7052	57.4594	25.7192	-100.102
MEX0001810	1.0064	1.14045	28.4333	-105.915
MEX0001811	1088.5	1233.5	19.1194	-98.2412
MEX0001812	267.458	303.085	17.858	-93.123
MEX0001813	13.1331	14.8825	18.61	-92.2647
MEX0001814	152.843	173.202	32.6009	-115.627
MEX0001815	34.8428	39.484	25.4943	-103.57
MEX0001816	542.427	614.68	32.3698	-117.069
MEX0001817	7.44625	8.43812	25.6079	-109.052
MEX0001818	0.203973	0.231143	31.3314	-106.486
MEX0001819	69.939	79.2552	28.1662	-105.444
MEX0001820	141.913	160.816	25.9821	-98.0627
MEX0001821	0.109438	0.124016	32.5982	-115.63
MEX0001822	8.06654	9.14104	22.0694	-98.8469
MEX0001823	8.06654	9.14104	22.0694	-98.8469
MEX0001824	131.965	149.543	25.7674	-100.548
MEX0001825	0.178153	0.201883	31.3308	-106.487
MEX0001826	70.3609	79.7332	31.2222	-109.608
MEX0001827	28.4076	32.1916	17.9397	-91.7331
MEX0001828	194.846	220.801	29.0806	-111.025
MEX0001829	227.414	257.707	25.5939	-100.916
MEX0001830	120.491	136.541	25.5934	-103.477
MEX0001831	17.3026	19.6073	29.0331	-110.835
MEX0001832	53.1557	60.2363	20.6971	-88.2659
MEX0001833	141.913	160.816	25.9821	-98.0627
MEX0001834	17.5115	19.8441	28.4658	-100.7
MEX0001835	99.5839	112.849	18.1405	-94.3665
MEX0001836	283.84	321.648	20.927	-89.6878
MEX0001837	105.858	119.959	18.0929	-94.3591
MEX0001838	7.04924	7.98823	32.3685	-117.069
MEX0001839	4155.49	4709.02	19.4503	-99.15
MEX0001840	308.636	349.748	20.5814	-101.18
MEX0001841	157.285	178.236	20.0489	-99.2802
MEX0001842	153.421	173.857	21.2452	-100.611
MEX0001843	115.567	130.961	22.2667	-97.8
MEX0001844	102.584	116.249	22.3739	-97.8913
MEX0001845	115.096	130.427	32.6024	-115.628
MEX0001846	46.9951	53.2551	17.8992	-93.1928
MEX0001847	239.893	271.847	20.5264	-97.4903
MEX0001848	116.334	131.83	16.211	-95.1721
MEX0001849	99.6052	112.873	19.7956	-90.6128
MEX0001850	73.9424	83.7918	24.2233	-110.309
MEX0001851	19.6886	22.3112	24.8147	-112.092
MEX0001852	240.262	272.265	21.069	-86.8467
MEX0006642	83.9784	95.1646	18.0502	-96.1527
MEX0006643	42.3644	48.0076	17.4559	-91.42
MEX0006644	460.656	522.018	20.5959	-100.472
MEX0006645	1324.3	1500.71	20.5055	-103.26
MEX0006646	15.1853	17.208	22.939	-99.017
MEX0006647	192.109	217.698	20.0592	-97.0476
MEX0006648	301.768	341.965	16.2767	-92.4541
MEX0006649	159.033	180.217	25.7854	-109.002
MEX0006650	72.2128	81.8318	19.5268	-103.437
MEX0006651	55.4544	62.8412	25.852	-100.296
MEX0006652	17.0027	19.2675	18.6063	-96.6858
MEX0006653	25.5086	28.9065	18.6421	-96.7292
MEX0006654	187.378	212.337	19.6062	-96.8993
MEX0006655	174.568	197.821	18.1612	-95.1866
MEX0006656	60.6584	68.7384	18.3734	-95.7425
MEX0006657	577.772	654.734	21.0762	-101.733
MEX0006658	126.299	143.123	24.3196	-107.368
MEX0006659	494.848	560.763	18.6541	-99.1873
MEX0006660	32.4257	36.745	22.0179	-98.1801
MEX0006661	59.0524	66.9185	21.9209	-99.3924
MEX0006662	55.8693	63.3113	18.0053	-93.5875
MEX0006663	262.599	297.578	18.8499	-98.9633
MEX0006664	104.752	118.706	18.5113	-98.6078
MEX0006665	69.1619	78.3746	18.8727	-97.024
MEX0006666	53.4525	60.5725	21.7739	-98.4543
MEX0006667	34.867	39.5114	22.7266	-98.98
MEX0006668	32.9212	37.3065	19.3772	-96.3704
MEX0006669	234.097	265.279	21.5013	-104.888
MEX0006670	9.80622	11.1124	18.8976	-96.7922
MEX0006671	21.0404	23.843	18.5866	-96.6583
MEX0006672	27.1416	30.757	19.4281	-96.4006
MEX0006673	59.5577	67.491	18.5113	-96.5426
MEX0006674	11.5552	13.0944	18.7506	-96.7715
MEX0006675	272.559	308.865	19.3298	-101.914
MEX0006676	145.938	165.378	19.4549	-96.9586
MEX0006677	55.2977	62.6636	19.7854	-104.237
MEX0006678	18.0759	20.4837	18.6372	-95.5189
MEX0006679	16.1894	18.3459	21.9861	-98.9587
MEX0006680	51.5723	58.4419	21.9946	-99.0111
MEX0006681	112.936	127.98	19.3883	-103.573
MEX0006682	60.034	68.0308	20.5442	-104.053
MEX0006683	11.7182	13.2791	18.7742	-96.7785
MEX0006684	18.0234	20.4242	22.5322	-99.3354
MEX0006685	79.5615	90.1594	18.864	-96.9168
MEX0006686	47.8917	54.2711	17.9461	-94.2827
MEX0006687	23.3388	26.4476	18.6096	-95.5285
MEX0006688	92.0682	104.332	18.2782	-88.683
MEX0006689	205.262	232.604	19.6398	-102.492
MEX0006690	67.4023	76.3806	20.6693	-103.718
MEX0006691	18.3262	20.7674	18.2648	-96.1624
MEX0006692	223.673	253.467	18.863	-97.0677
MEX0006693	18.464	20.9235	18.2583	-96.1546
MEX0006694	26.7971	30.3666	25.739	-100.067
MEX0006695	733.436	831.132	25.7994	-100.29
MEX0006696	185.504	210.214	24.7657	-107.702
MEX0006697	166.981	189.224	18.0899	-93.3562
MEX0006698	462.157	523.718	21.9661	-102.213
MEX0006699	34.6908	39.3118	20.667	-103.722
MEX0006700	27.8692	31.5815	19.6844	-103.244
MEX0006701	635.637	720.306	31.5554	-106.486
MEX0006713	27.1288	30.7425	18.9114	-96.7786
MEX0006714	134.683	152.624	15.089	-92.4963
URY0000819	367.426	770.591	-34.8265	-56.2366
URY0000820	717.583	1504.96	-34.8861	-56.1977
URY0000824	32.0123	67.1382	-34.75	-56.5422
URY0000826	54.2974	113.876	-34.7498	-56.5411
URY0000836	117.612	246.664	-33.1148	-58.2567
URY0000837	159.727	334.99	-34.8467	-56.2347
URY0000840	45.3828	95.1798	-31.6987	-55.9331
URY0000841	115.7	242.653	-30.9392	-55.5583
URY0000842	34.3036	71.9437	-33.2505	-54.4018
URY0000844	44.7615	93.8767	-30.3301	-57.622
URY0000845	4.04441	8.48219	-31.6416	-55.9031
URY0000855	116.161	243.62	-34.8189	-54.9721
URY0000856	110.852	232.487	-32.3035	-58.0887
URY0000857	46.9491	98.4647	-34.2196	-58.0495
URY0000859	6.92637	14.5264	-31.0751	-55.7559
URY0000891	45.1659	94.7248	-32.6576	-53.3357
URY0000894	7.41775	15.557	-32.6135	-55.8344
WRI1001978	177.646	166.277	18.4058	-70.0271
WRI1001980	764.36	715.442	18.4361	-69.947
WRI1001986	284.214	266.025	18.3507	-70.8332
WRI1001993	104.86	98.1494	18.4074	-69.6343
WRI1001994	174.412	163.25	18.4931	-69.3509
WRI1001998	224.992	210.593	18.424	-70.0209
WRI1018562	410.879	316.725	10.3555	-75.5109
WRI1018572	52.9397	40.8085	6.2345	-74.5614
WRI1018579	365.877	282.035	7.8473	-72.6328
WRI1018580	490.805	378.336	10.9368	-74.7643
WRI1018582	18.2155	14.0414	6.4656	-74.3912
WRI1018583	210.19	162.024	11.0253	-74.8112
WRI1018584	255.747	197.142	5.7682	-73.1472
WRI1018585	1017.3	784.185	3.5649	-76.4532
WRI1018588	2777.16	2140.77	4.9708	-73.9473
WRI1018591	518.718	370.763	-2.1667	-79.9
WRI1018595	103.149	73.728	-3.9833	-79.35
WRI1018598	117.652	84.0943	-2.2519	-79.91
WRI1018603	16.8704	12.0584	-2.2333	-80.0667
WRI1018604	32.187	23.0063	0.9266	-79.6878
WRI1018606	107.121	76.5667	-2.1957	-79.9539
WRI1018607	456.331	326.171	-0.2299	-78.525
WRI1018615	128.669	91.9687	0.0333	-78.15
WRI1018624	114.57	81.8909	-0.3667	-78.55
WRI1018633	188.141	263.106	10.2211	-64.6102
WRI1018634	58.2346	81.4383	9.3699	-64.4965
WRI1018638	56.4109	78.8879	10.5032	-71.649
WRI1018639	109.596	153.265	10.5921	-67.0793
WRI1018640	18.0524	25.2454	8.7449	-72.5197
WRI1018642	136.324	190.643	10.2898	-66.6813
WRI1018643	518.389	724.942	10.0739	-69.3228
WRI1018646	11.2764	15.7695	10.2345	-64.5955
WRI1018647	141.769	198.257	10.4889	-66.5572
WRI1018650	27.856	38.9552	11.75	-70.1716
WRI1018651	0.262608	0.367244	10.4885	-71.6354
WRI1018653	138.82	194.133	10.8792	-64.0328
WRI1018656	462.437	646.696	10.2561	-66.7922
WRI1018658	103.194	144.312	10.9387	-63.8898
WRI1018660	159.361	222.858	10.1771	-67.9462
WRI1018664	29.3901	41.1007	11.6956	-70.1996
WRI1018665	35.4006	49.5061	10.4949	-68.1552
WRI1018666	83.2548	116.428	11.4045	-69.6734
WRI1018667	259.009	362.211	10.162	-68.0076
WRI1018669	191.173	267.347	8.2203	-72.2439
WRI1018670	29.3901	41.1007	11.6956	-70.1996
WRI1018671	500.361	699.73	10.6317	-71.6406
WRI1018672	89.099	124.601	10.5977	-71.6135
WRI1018673	72.6288	101.568	7.8878	-67.4724
WRI1018674	135.014	188.81	9.7856	-71.0659
WRI1018675	53.8939	75.368	8.9948	-71.9136
WRI1018678	165.709	231.736	8.607	-70.1049
WRI1018679	73.7505	103.137	10.4839	-68.1492
WRI1018680	1.45025	2.02811	10.4883	-71.6354
WRI1018681	473.429	662.068	10.1863	-67.4593
WRI1022046	0.0550145	0.0436814	-17.7772	-71.1871
WRI1022047	18.9008	15.0072	-17.7762	-71.1896
WRI1022049	156.892	124.572	-13.7159	-75.9695
WRI1022051	13.4222	10.6572	-12.544	-76.7357
WRI1022052	3.85767	3.06298	-12.4976	-76.7295
WRI1022053	18.2906	14.5227	-12.497	-76.7292
WRI1022056	1988.02	1578.48	-12.0401	-77.0119
WRI1022057	632.848	502.48	-11.9358	-77.118
WRI1022062	19.131	15.19	-9.0288	-75.4926
WRI1022064	1.48611	1.17997	-17.778	-71.1859
WRI1022989	33.3634	23.8471	0.9349	-79.6914
WRI1023511	21.0384	24.9316	5.1636	-52.6702
WRI1023512	21.0384	24.9316	5.1636	-52.6702
WRI1023917	249.335	160.532	17.9006	-77.1071
WRI1023918	190.998	122.972	17.975	-76.8176
WRI1023919	289.615	186.466	18.4524	-77.9183
WRI1023920	77.3838	49.8227	17.9731	-76.8057
WRI1023921	106.539	68.5938	17.9701	-76.7519
WRI1029268	27.2614	14.7423	14.22	-91.399
WRI1029269	184.488	99.7669	14.64	-92.149
WRI1029340	22.8374	6.21569	13.2432	-87.3529
WRI1029341	79.417	21.6151	15.4065	-88.0008
WRI1029343	245.3	66.7636	14.248	-86.9936
WRI1029344	85.8193	23.3576	15.2834	-87.8882
WRI1029349	27.5773	7.50575	15.5998	-87.9368
WRI1029350	21.9636	5.97786	15.8557	-87.9558
WRI1029351	38.707	10.5349	13.4043	-87.3205
WRI1029352	28.5805	7.7788	13.4047	-87.3269
WRI1029353	29.0778	7.91416	15.5971	-87.9369
WRI1029367	13.5329	3.68326	13.4068	-87.3218
WRI1029380	89.3657	24.3228	15.5317	-88.023
WRI1061134	85.4783	119.537	10.1884	-67.9529
WRI1061135	466.44	652.293	10.5877	-67.0806
WRI1061138	1.45025	2.02811	10.4883	-71.6354
WRI1061139	120.762	168.879	10.4856	-71.6329
WRI1061414	1.09376	0.591481	13.96	-90.798
WRI1061415	20.9915	11.3517	14.17	-90.672
WRI1061416	1.49483	0.808366	14.1107	-90.7227
WRI1061417	512.41	277.099	14.5	-90.581
WRI1061418	0.055698	0.0301201	14.26	-90.8
WRI1061419	1.56644	0.847091	14.16	-90.787
WRI1061420	0.126146	0.0682165	14.25	-90.807
WRI1061421	0.122862	0.0664408	14.26	-90.798
WRI1061422	0.117714	0.0636567	14.26	-90.799
WRI1061423	4.36487	2.36042	14.26	-90.797
WRI1061424	39.687	21.4618	14.46	-90.582
WRI1061425	1.15029	0.622051	14.46	-90.583
WRI1061426	18.0611	9.76703	14.33	-91.01
WRI1061427	97.2108	52.5692	15.53	-89.336
WRI1061428	16.9327	9.15682	14.46	-90.636
WRI1061429	231.13	124.989	14.66	-90.832
WRI1061430	173.444	93.7942	14.82	-90.289
WRI1061431	70.5087	38.1294	15.69	-88.576
WRI1061432	5.79711	3.13494	13.96	-90.81
WRI1061433	32.7828	17.7282	14.46	-90.637
WRI1061434	3.76021	2.03343	14.27	-90.803
WRI1061435	2.85461	1.54371	13.92	-90.786
WRI1061436	2.85461	1.54371	13.92	-90.786
WRI1061437	0.816015	0.441281	14.24	-90.817
WRI1061438	1.3967	0.755304	14.12	-90.93
WRI1061439	17.3547	9.38501	14.33	-90.787
WRI1061440	253.168	136.907	14.54	-91.588
WRI1061441	6.88784	3.72478	14.27	-91.096
WRI1061442	25.4923	13.7856	14.35	-91.065
WRI1061443	12.073	6.52878	14.12	-90.932
WRI1061444	149.752	80.9824	14.49	-91.398
WRI1061445	11.3046	6.11326	14.33	-90.993
WRI1061446	9.02557	4.88081	14.37	-90.806
WRI1061447	2.75133	1.48785	14.24	-90.842
WRI1061448	3.06794	1.65907	14.35	-91.064
WRI1061449	2.3818	1.28802	14.15	-90.841
WRI1061450	26.1921	14.1641	14.51	-91.586
WRI1075561	136.108	104.919	7.9911	-75.5946
WRI1075562	36.4793	28.12	11.2622	-73.4156

## Sheet: Figure 2c
Year	Simulation Identifier	Premature deaths	Losses (million USD 2019)
2000	1	4305.11	4912.75
2000	2	3811.33	4349.28
2000	3	3631.39	4143.94
2000	4	3698.81	4220.87
2000	5	805.947	919.701
2000	6	4035.9	4605.55
2000	7	3808.25	4345.76
2000	8	2970.73	3390.03
2000	9	3118.38	3558.53
2000	10	4191.63	4783.26
2000	11	3397.08	3876.56
2000	12	3744.39	4272.89
2000	13	4408.85	5031.13
2000	14	3232.33	3688.56
2000	15	3163.25	3609.73
2000	16	4202.55	4795.72
2000	17	3949.26	4506.67
2000	18	4971.47	5673.16
2000	19	4802.92	5480.82
2000	20	5187.26	5919.41
2000	21	3088	3523.85
2000	22	3291.21	3755.74
2000	23	4329.8	4940.92
2000	24	4200.42	4793.28
2000	25	4404.1	5025.71
2000	26	2790.31	3184.14
2000	27	3115.54	3555.28
2000	28	2935.35	3349.66
2000	29	5069.75	5785.31
2000	30	2052.26	2341.92
2000	31	3827.47	4367.7
2000	32	3525.04	4022.58
2000	33	4376.32	4994.02
2000	34	3234.23	3690.72
2000	35	3488.24	3980.59
2000	36	2430.42	2773.46
2000	37	3691.21	4212.2
2000	38	2933.93	3348.04
2000	39	2885.5	3292.77
2000	40	2931.79	3345.6
2000	41	3623.79	4135.27
2000	42	4454.9	5083.69
2000	43	4529.21	5168.48
2000	44	3332.75	3803.15
2000	45	2606.09	2973.93
2000	46	3030.07	3457.75
2000	47	3714	4238.21
2000	48	4253.59	4853.96
2000	49	3348.89	3821.57
2000	50	4542.74	5183.92
2000	51	4990.7	5695.1
2000	52	3372.87	3848.93
2000	53	3894.89	4444.64
2000	54	4357.57	4972.62
2000	55	3400.88	3880.9
2000	56	4366.12	4982.37
2000	57	3823.44	4363.1
2000	58	3958.99	4517.78
2000	59	4954.38	5653.66
2000	60	3089.42	3525.48
2000	61	3360.05	3834.3
2000	62	3902.73	4453.58
2000	63	3880.65	4428.38
2000	64	4565.76	5210.2
2000	65	4358.52	4973.7
2000	66	3374.29	3850.56
2000	67	3838.16	4379.89
2000	68	4654.55	5311.51
2000	69	3696.67	4218.44
2000	70	4706.54	5370.84
2000	71	4473.42	5104.82
2000	72	3439.1	3924.51
2000	73	2947.94	3364.02
2000	74	3739.16	4266.93
2000	75	3044.32	3474.01
2000	76	4014.78	4581.44
2000	77	3623.08	4134.46
2000	78	4603.51	5253.27
2000	79	3528.83	4026.91
2000	80	2587.34	2952.53
2000	81	3319.45	3787.98
2000	82	4307.01	4914.92
2000	83	3276.72	3739.22
2000	84	4666.66	5325.33
2000	85	1886.08	2152.29
2000	86	2449.41	2795.13
2000	87	4429.74	5054.97
2000	88	4384.87	5003.77
2000	89	4611.11	5261.94
2000	90	3120.52	3560.96
2000	91	3103.9	3542
2000	92	4145.58	4730.71
2000	93	2654.52	3029.19
2000	94	2760.4	3150.01
2000	95	3445.27	3931.55
2000	96	4358.76	4973.97
2000	97	3127.17	3568.55
2000	98	4368.25	4984.81
2000	99	3106.04	3544.44
2000	100	4784.4	5459.69
2000	101	2725.03	3109.65
2000	102	3198.62	3650.09
2000	103	4131.34	4714.45
2000	104	3298.8	3764.41
2000	105	2227.69	2542.11
2000	106	2723.6	3108.02
2000	107	3546.4	4046.96
2000	108	3951.63	4509.38
2000	109	3011.32	3436.35
2000	110	2957.43	3374.86
2000	111	5110.58	5831.91
2000	112	2722.41	3106.67
2000	113	4004.09	4569.25
2000	114	4009.55	4575.48
2000	115	2425.2	2767.5
2000	116	3947.83	4505.05
2000	117	4285.64	4890.54
2000	118	4457.51	5086.67
2000	119	4732.18	5400.1
2000	120	2875.29	3281.13
2000	121	3168.24	3615.41
2000	122	3789.97	4324.9
2000	123	3525.75	4023.39
2000	124	2935.59	3349.93
2000	125	2491.19	2842.81
2000	126	4947.73	5646.07
2000	127	4729.8	5397.39
2000	128	4208.01	4801.95
2000	129	2434.69	2778.34
2000	130	3711.86	4235.77
2000	131	4123.74	4705.78
2000	132	3318.03	3786.35
2000	133	3215.48	3669.32
2000	134	3505.81	4000.63
2000	135	3818.45	4357.41
2000	136	3736.79	4264.22
2000	137	3612.87	4122.81
2000	138	4293.24	4899.2
2000	139	5543.11	6325.49
2000	140	4031.39	4600.4
2000	141	3605.75	4114.68
2000	142	4538.23	5178.77
2000	143	3873.05	4419.71
2000	144	4164.33	4752.11
2000	145	2502.83	2856.09
2000	146	4559.83	5203.42
2000	147	2452.26	2798.38
2000	148	3833.65	4374.74
2000	149	4166	4754
2000	150	3184.38	3633.84
2000	151	4420.72	5044.68
2000	152	4443.51	5070.68
2000	153	2027.33	2313.48
2000	154	3344.38	3816.42
2000	155	3166.34	3613.25
2000	156	3215.71	3669.59
2000	157	3711.86	4235.77
2000	158	5077.58	5794.25
2000	159	4543.21	5184.46
2000	160	5178.71	5909.66
2000	161	4683.51	5344.56
2000	162	3117.2	3557.17
2000	163	3552.57	4054
2000	164	3725.87	4251.76
2000	165	4318.4	4927.92
2000	166	4492.65	5126.76
2000	167	4675.2	5335.08
2000	168	3255.83	3715.38
2000	169	2998.03	3421.18
2000	170	2901.88	3311.47
2000	171	3853.11	4396.96
2000	172	4206.35	4800.06
2000	173	3962.79	4522.11
2000	174	4533	5172.81
2000	175	3222.6	3677.45
2000	176	2820.93	3219.09
2000	177	2590.42	2956.05
2000	178	3749.37	4278.58
2000	179	3907.95	4459.54
2000	180	4062.97	4636.43
2000	181	2967.88	3386.78
2000	182	3578.45	4083.53
2000	183	3800.89	4337.36
2000	184	3079.21	3513.83
2000	185	3449.78	3936.7
2000	186	5283.4	6029.12
2000	187	3805.87	4343.05
2000	188	3364.32	3839.18
2000	189	4047.3	4618.55
2000	190	3356.01	3829.7
2000	191	3358.62	3832.68
2000	192	4203.98	4797.35
2000	193	3509.84	4005.24
2000	194	4163.86	4751.56
2000	195	3258.21	3718.09
2000	196	4729.8	5397.39
2000	197	2144.13	2446.76
2000	198	3071.14	3504.62
2000	199	3820.59	4359.84
2000	200	3411.09	3892.54
2000	201	3112.21	3551.48
2000	202	2793.16	3187.4
2000	203	2649.53	3023.5
2000	204	3944.75	4501.52
2000	205	4313.18	4921.96
2000	206	4087.18	4664.06
2000	207	2221.52	2535.07
2000	208	4276.86	4880.51
2000	209	3235.18	3691.81
2000	210	4473.89	5105.36
2000	211	4069.61	4644.02
2000	212	4077.92	4653.5
2000	213	4210.39	4804.66
2000	214	4279.47	4883.49
2000	215	3581.3	4086.78
2000	216	3662.01	4178.88
2000	217	3369.54	3845.14
2000	218	4119.94	4701.45
2000	219	4277.81	4881.6
2000	220	3684.8	4204.89
2000	221	2677.78	3055.74
2000	222	3630.2	4142.58
2000	223	4639.12	5293.9
2000	224	4167.18	4755.36
2000	225	4062.02	4635.35
2000	226	3827.95	4368.24
2000	227	3370.97	3846.76
2000	228	5051.47	5764.45
2000	229	2311.96	2638.28
2000	230	4373.24	4990.5
2000	231	3108.89	3547.69
2000	232	3273.64	3735.69
2000	233	3336.07	3806.94
2000	234	3968.72	4528.89
2000	235	3349.13	3821.84
2000	236	3807.06	4344.4
2000	237	3744.39	4272.89
2000	238	4047.06	4618.28
2000	239	3404.68	3885.23
2000	240	3915.31	4467.93
2000	241	3584.38	4090.3
2000	242	3639.46	4153.15
2000	243	4806	5484.35
2000	244	3332.51	3802.88
2000	245	3701.42	4223.85
2000	246	3669.61	4187.55
2000	247	3564.44	4067.55
2000	248	3098.92	3536.31
2000	249	3510.79	4006.32
2000	250	4040.65	4610.97
2000	251	3670.08	4188.1
2000	252	2723.13	3107.48
2000	253	4107.83	4687.63
2000	254	3715.66	4240.11
2000	255	5124.82	5848.16
2000	256	3836.97	4378.54
2000	257	4403.62	5025.17
2000	258	4016.68	4583.61
2000	259	3009.18	3433.91
2000	260	4271.16	4874.01
2000	261	4323.86	4934.15
2000	262	3262.72	3723.23
2000	263	3962.31	4521.57
2000	264	3656.79	4172.92
2000	265	3696.67	4218.44
2000	266	4760.66	5432.6
2000	267	3027.7	3455.04
2000	268	3389.49	3867.89
2000	269	3599.1	4107.1
2000	270	3474	3964.33
2000	271	3088.95	3524.93
2000	272	3428.66	3912.59
2000	273	3757.68	4288.06
2000	274	3964.45	4524.01
2000	275	5441.74	6209.81
2000	276	3776.2	4309.19
2000	277	3824.15	4363.91
2000	278	4483.63	5116.46
2000	279	3505.1	3999.82
2000	280	2852.03	3254.58
2000	281	4441.61	5068.52
2000	282	2312.67	2639.1
2000	283	3372.63	3848.66
2000	284	3367.17	3842.43
2000	285	2516.12	2871.26
2000	286	3204.32	3656.59
2000	287	3577.26	4082.17
2000	288	4608.26	5258.69
2000	289	4200.89	4793.82
2000	290	3215.48	3669.32
2000	291	3730.62	4257.17
2000	292	3789.25	4324.09
2000	293	4050.39	4622.08
2000	294	3775.48	4308.37
2000	295	4413.36	5036.28
2000	296	4235.31	4833.11
2000	297	3607.41	4116.58
2000	298	4247.66	4847.19
2000	299	4240.06	4838.52
2000	300	4297.27	4903.81
2000	301	4754.25	5425.29
2000	302	3129.54	3571.26
2000	303	3878.28	4425.67
2000	304	3756.49	4286.7
2000	305	4392.47	5012.44
2000	306	4750.22	5420.69
2000	307	4386.3	5005.4
2000	308	2756.12	3145.13
2000	309	3964.21	4523.74
2000	310	4321.49	4931.44
2000	311	3347.94	3820.49
2000	312	4142.02	4726.64
2000	313	4041.84	4612.32
2000	314	4106.17	4685.74
2000	315	5088.98	5807.26
2000	316	3757.21	4287.51
2000	317	3510.79	4006.32
2000	318	3868.78	4414.84
2000	319	3155.42	3600.79
2000	320	4274.01	4877.26
2000	321	2824.25	3222.88
2000	322	3094.64	3531.44
2000	323	3231.38	3687.47
2000	324	3291.92	3756.55
2000	325	2682.53	3061.16
2000	326	3736.79	4264.22
2000	327	4522.8	5161.16
2000	328	3490.14	3982.75
2000	329	2772.03	3163.28
2000	330	5092.06	5810.78
2000	331	3685.28	4205.43
2000	332	4086.23	4662.98
2000	333	3834.6	4375.83
2000	334	3790.44	4325.44
2000	335	3201	3652.8
2000	336	2474.81	2824.12
2000	337	2809.06	3205.55
2000	338	2066.5	2358.17
2000	339	5070.22	5785.86
2000	340	4342.38	4955.28
2000	341	4850.4	5535
2000	342	2140.33	2442.42
2000	343	4320.78	4930.63
2000	344	4053.95	4626.14
2000	345	3921.96	4475.52
2000	346	2396.47	2734.72
2000	347	3933.11	4488.25
2000	348	3307.82	3774.7
2000	349	3117.67	3557.71
2000	350	3526.7	4024.47
2000	351	3012.51	3437.71
2000	352	3601.71	4110.08
2000	353	4114.01	4694.68
2000	354	2463.18	2810.85
2000	355	4668.79	5327.77
2000	356	2116.35	2415.06
2000	357	3397.56	3877.1
2000	358	3581.54	4087.05
2000	359	3596.49	4104.12
2000	360	4516.39	5153.85
2000	361	3257.26	3717
2000	362	3657.03	4173.2
2000	363	4058.69	4631.56
2000	364	2964.79	3383.25
2000	365	3267.23	3728.38
2000	366	4213.24	4807.91
2000	367	2325.73	2654
2000	368	4497.16	5131.91
2000	369	4344.99	4958.26
2000	370	2160.98	2465.99
2000	371	3238.03	3695.06
2000	372	2833.99	3233.99
2000	373	4973.13	5675.06
2000	374	3617.14	4127.68
2000	375	5147.85	5874.44
2000	376	3971.81	4532.41
2000	377	4715.08	5380.59
2000	378	2831.38	3231.01
2000	379	2985.44	3406.82
2000	380	3808.48	4346.03
2000	381	3473.29	3963.52
2000	382	4908.8	5601.64
2000	383	3596.25	4103.85
2000	384	4519.71	5157.64
2000	385	3302.6	3768.74
2000	386	2986.16	3407.64
2000	387	2329.05	2657.79
2000	388	2660.45	3035.96
2000	389	2895	3303.61
2000	390	2735.94	3122.11
2000	391	4149.85	4735.58
2000	392	3139.27	3582.37
2000	393	3424.14	3907.44
2000	394	4626.3	5279.28
2000	395	4302.73	4910.04
2000	396	2745.2	3132.67
2000	397	3169.42	3616.77
2000	398	3502.96	3997.38
2000	399	4435.44	5061.47
2000	400	4333.12	4944.72
2000	401	3289.54	3753.84
2000	402	2873.16	3278.69
2000	403	3290.02	3754.39
2000	404	4649.8	5306.09
2000	405	3339.16	3810.46
2000	406	2455.58	2802.18
2000	407	4550.33	5192.59
2000	408	4182.38	4772.69
2000	409	5134.79	5859.54
2000	410	3205.03	3657.4
2000	411	2687.99	3067.39
2000	412	2701.05	3082.29
2000	413	2766.57	3157.05
2000	414	3678.87	4198.12
2000	415	3967.54	4527.53
2000	416	3598.15	4106.01
2000	417	4268.55	4871.03
2000	418	4813.36	5492.74
2000	419	3249.9	3708.6
2000	420	3509.37	4004.7
2000	421	3769.55	4301.6
2000	422	3348.65	3821.3
2000	423	5519.84	6298.94
2000	424	3774.54	4307.29
2000	425	4845.17	5529.04
2000	426	3839.82	4381.79
2000	427	2170.71	2477.1
2000	428	3873.53	4420.26
2000	429	4189.5	4780.82
2000	430	3590.32	4097.07
2000	431	4153.41	4739.65
2000	432	3885.63	4434.07
2000	433	2229.59	2544.28
2000	434	2819.27	3217.19
2000	435	4823.33	5504.12
2000	436	2049.41	2338.67
2000	437	3991.99	4555.43
2000	438	3831.04	4371.76
2000	439	3640.41	4154.23
2000	440	5254.44	5996.07
2000	441	3323.73	3792.85
2000	442	3502.25	3996.57
2000	443	3290.97	3755.47
2000	444	4348.08	4961.78
2000	445	3836.73	4378.27
2000	446	4395.55	5015.96
2000	447	4254.31	4854.78
2000	448	2787.22	3180.62
2000	449	4520.66	5158.72
2000	450	3687.41	4207.87
2000	451	3188.41	3638.44
2000	452	4438.52	5064.99
2000	453	2292.02	2615.53
2000	454	3616.2	4126.6
2000	455	2675.41	3053.03
2000	456	1943.53	2217.85
2000	457	4242.2	4840.96
2000	458	2242.64	2559.18
2000	459	3674.12	4192.7
2000	460	3016.54	3442.31
2000	461	2557.43	2918.39
2000	462	3408	3889.02
2000	463	3622.13	4133.37
2000	464	4695.62	5358.38
2000	465	4584.52	5231.6
2000	466	4066.29	4640.23
2000	467	2841.11	3242.12
2000	468	3772.4	4304.85
2000	469	4117.8	4699.01
2000	470	3069.72	3502.99
2000	471	4360.66	4976.14
2000	472	3969.43	4529.7
2000	473	3710.68	4234.42
2000	474	3065.21	3497.84
2000	475	3416.07	3898.23
2000	476	4078.4	4654.04
2000	477	5039.84	5751.18
2000	478	4273.06	4876.18
2000	479	4875.56	5563.72
2000	480	4225.11	4821.46
2000	481	4188.31	4779.47
2000	482	2962.65	3380.82
2000	483	4434.49	5060.39
2000	484	3884.92	4433.26
2000	485	3169.66	3617.04
2000	486	4406.24	5028.15
2000	487	3617.62	4128.23
2000	488	3856.2	4400.48
2000	489	3162.54	3608.91
2000	490	3996.5	4560.58
2000	491	4122.08	4703.89
2000	492	2695.35	3075.78
2000	493	3678.63	4197.85
2000	494	3426.04	3909.61
2000	495	3511.27	4006.86
2000	496	2926.33	3339.37
2000	497	2717.43	3100.98
2000	498	2894.52	3303.07
2000	499	3922.91	4476.6
2000	500	3026.99	3454.23
2000	501	3357.68	3831.59
2000	502	3651.09	4166.42
2000	503	2582.35	2946.84
2000	504	3792.1	4327.34
2000	505	3103.9	3542
2000	506	3199.57	3651.17
2000	507	3645.16	4159.65
2000	508	2731.2	3116.69
2000	509	2274.69	2595.75
2000	510	2742.12	3129.15
2000	511	4119.94	4701.45
2000	512	4731.94	5399.83
2000	513	2765.86	3156.24
2000	514	3803.74	4340.61
2000	515	4160.77	4748.04
2000	516	3510.79	4006.32
2000	517	3471.86	3961.89
2000	518	4012.4	4578.73
2000	519	2865.8	3270.29
2000	520	4889.57	5579.7
2000	521	4296.56	4903
2000	522	3595.3	4102.76
2000	523	3123.84	3564.76
2000	524	3974.89	4535.93
2000	525	4147	4732.33
2000	526	4275.91	4879.43
2000	527	4020.71	4588.21
2000	528	2416.89	2758.02
2000	529	3875.43	4422.42
2000	530	3375.48	3851.91
2000	531	3046.22	3476.17
2000	532	3113.87	3553.38
2000	533	2993.52	3416.03
2000	534	3474.71	3965.15
2000	535	5081.38	5798.59
2000	536	3372.16	3848.12
2000	537	4494.78	5129.2
2000	538	3999.82	4564.37
2000	539	4552.95	5195.57
2000	540	2166.44	2472.22
2000	541	5081.62	5798.86
2000	542	2639.56	3012.12
2000	543	5341.09	6094.95
2000	544	3960.65	4519.67
2000	545	4159.59	4746.69
2000	546	2571.91	2934.92
2000	547	3306.16	3772.81
2000	548	4125.88	4708.22
2000	549	3887.77	4436.51
2000	550	3380.23	3857.33
2000	551	3379.28	3856.24
2000	552	4527.78	5166.85
2000	553	3490.38	3983.02
2000	554	3885.87	4434.34
2000	555	2689.18	3068.74
2000	556	3572.04	4076.21
2000	557	4331.7	4943.09
2000	558	1990.53	2271.49
2000	559	3814.18	4352.53
2000	560	3884.69	4432.99
2000	561	2962.42	3380.55
2000	562	3789.73	4324.63
2000	563	3113.4	3552.84
2000	564	3076.84	3511.12
2000	565	4465.35	5095.61
2000	566	3437.2	3922.34
2000	567	4342.38	4955.28
2000	568	2538.43	2896.72
2000	569	4027.36	4595.8
2000	570	2737.13	3123.46
2000	571	4521.37	5159.54
2000	572	5184.88	5916.7
2000	573	3983.2	4545.41
2000	574	5046.01	5758.22
2000	575	3082.54	3517.62
2000	576	2843.96	3245.37
2000	577	3072.09	3505.7
2000	578	3080.64	3515.45
2000	579	3079.69	3514.37
2000	580	3247.53	3705.9
2000	581	2883.84	3290.88
2000	582	4540.13	5180.94
2000	583	3449.07	3935.89
2000	584	2742.12	3129.15
2000	585	5291.95	6038.88
2000	586	4174.3	4763.48
2000	587	2097.83	2393.93
2000	588	3699.52	4221.69
2000	589	4214.66	4809.54
2000	590	3755.78	4285.89
2000	591	4367.78	4984.27
2000	592	3677.68	4196.76
2000	593	3022.72	3449.35
2000	594	3739.64	4267.47
2000	595	3532.16	4030.7
2000	596	3140.7	3583.99
2000	597	3408.95	3890.11
2000	598	2218.43	2531.55
2000	599	3025.8	3452.88
2000	600	2909	3319.59
2000	601	3774.54	4307.29
2000	602	4325.05	4935.5
2000	603	3587.71	4094.09
2000	604	3829.14	4369.6
2000	605	3110.31	3549.32
2000	606	3359.34	3833.49
2000	607	2573.57	2936.81
2000	608	3901.54	4452.22
2000	609	4625.11	5277.92
2000	610	4345.23	4958.53
2000	611	3700.23	4222.5
2000	612	3271.03	3732.71
2000	613	4231.04	4828.23
2000	614	3619.04	4129.85
2000	615	3358.86	3832.95
2000	616	3972.28	4532.95
2000	617	2844.43	3245.91
2000	618	4374.66	4992.12
2000	619	5071.65	5787.48
2000	620	4562.92	5206.95
2000	621	3802.31	4338.99
2000	622	3785.22	4319.48
2000	623	3499.4	3993.32
2000	624	3500.35	3994.4
2000	625	3615.48	4125.79
2000	626	4942.98	5640.65
2000	627	4448.97	5076.91
2000	628	3114.35	3553.92
2000	629	4626.77	5279.82
2000	630	4406	5027.88
2000	631	4853.96	5539.07
2000	632	4852.06	5536.9
2000	633	3023.66	3450.44
2000	634	3529.55	4027.72
2000	635	3893.47	4443.01
2000	636	4413.12	5036.01
2000	637	4367.54	4984
2000	638	3183.19	3632.48
2000	639	3572.51	4076.76
2000	640	4256.2	4856.94
2000	641	4360.42	4975.87
2000	642	3465.69	3954.85
2000	643	4015.01	4581.71
2000	644	3210.49	3663.64
2000	645	3642.55	4156.67
2000	646	3877.09	4424.32
2000	647	3666.29	4183.76
2000	648	2568.11	2930.58
2000	649	5175.86	5906.41
2000	650	3806.58	4343.86
2000	651	2696.54	3077.14
2000	652	4232.7	4830.13
2000	653	4798.88	5476.22
2000	654	4084.81	4661.36
2000	655	2113.26	2411.54
2000	656	3540.7	4040.46
2000	657	3564.92	4068.09
2000	658	2643.6	3016.73
2000	659	3744.62	4273.16
2000	660	3668.18	4185.93
2000	661	3486.58	3978.69
2000	662	4330.51	4941.74
2000	663	3566.82	4070.25
2000	664	3351.27	3824.28
2000	665	2813.57	3210.69
2000	666	3056.42	3487.82
2000	667	2993.04	3415.49
2000	668	2787.93	3181.44
2000	669	3491.8	3984.65
2000	670	4449.92	5078
2000	671	4588.08	5235.66
2000	672	3813.23	4351.45
2000	673	3141.41	3584.8
2000	674	2520.16	2875.86
2000	675	2644.55	3017.81
2000	676	4614.43	5265.73
2000	677	5069.04	5784.5
2000	678	4070.09	4644.56
2000	679	4313.18	4921.96
2000	680	3749.85	4279.12
2000	681	3832.7	4373.66
2000	682	3528.83	4026.91
2000	683	3194.59	3645.48
2000	684	3331.56	3801.79
2000	685	4554.13	5196.92
2000	686	3498.21	3991.96
2000	687	4800.31	5477.84
2000	688	3222.6	3677.45
2000	689	4712.47	5377.61
2000	690	4234.6	4832.29
2000	691	2697.25	3077.95
2000	692	4037.33	4607.18
2000	693	3097.73	3534.96
2000	694	3239.45	3696.68
2000	695	3984.39	4546.76
2000	696	3103.9	3542
2000	697	2068.64	2360.61
2000	698	3054.29	3485.38
2000	699	4020.47	4587.94
2000	700	3073.28	3507.06
2000	701	4194.96	4787.05
2000	702	3683.38	4203.27
2000	703	3121.71	3562.32
2000	704	3991.99	4555.43
2000	705	4516.39	5153.85
2000	706	4776.57	5450.75
2000	707	4266.65	4868.86
2000	708	2568.35	2930.85
2000	709	5268.68	6012.33
2000	710	4782.27	5457.26
2000	711	2916.84	3328.53
2000	712	3307.82	3774.7
2000	713	2803.36	3199.04
2000	714	3635.66	4148.81
2000	715	3194.11	3644.94
2000	716	4380.12	4998.35
2000	717	2638.85	3011.31
2000	718	3331.8	3802.06
2000	719	3675.54	4194.33
2000	720	3961.13	4520.22
2000	721	4143.21	4728
2000	722	2937.02	3351.56
2000	723	4637.93	5292.55
2000	724	4475.79	5107.53
2000	725	2928.47	3341.81
2000	726	5150.22	5877.15
2000	727	4102.61	4681.67
2000	728	4968.62	5669.91
2000	729	3365.03	3839.99
2000	730	3289.78	3754.11
2000	731	4202.08	4795.18
2000	732	3452.16	3939.41
2000	733	2659.98	3035.42
2000	734	4975.74	5678.04
2000	735	5308.8	6058.11
2000	736	3492.75	3985.73
2000	737	4222.97	4819.02
2000	738	4553.89	5196.65
2000	739	4704.16	5368.13
2000	740	4964.11	5664.76
2000	741	4240.3	4838.79
2000	742	2839.21	3239.95
2000	743	3629.73	4142.04
2000	744	4884.11	5573.47
2000	745	3897.74	4447.89
2000	746	4828.56	5510.08
2000	747	3987.95	4550.83
2000	748	3265.57	3726.48
2000	749	4733.36	5401.45
2000	750	3720.41	4245.53
2000	751	4740.96	5410.12
2000	752	4022.14	4589.84
2000	753	2668.05	3044.63
2000	754	2780.81	3173.31
2000	755	3094.64	3531.44
2000	756	4410.75	5033.3
2000	757	3679.34	4198.66
2000	758	2870.31	3275.44
2000	759	3436.96	3922.07
2000	760	3831.51	4372.31
2000	761	4768.26	5441.27
2000	762	2589.24	2954.69
2000	763	3520.53	4017.43
2000	764	3425.57	3909.07
2000	765	5270.58	6014.49
2000	766	4249.32	4849.09
2000	767	3941.9	4498.27
2000	768	4706.77	5371.11
2000	769	3608.36	4117.66
2000	770	2110.42	2408.29
2000	771	5005.65	5712.17
2000	772	3401.12	3881.17
2000	773	3808.25	4345.76
2000	774	4143.44	4728.27
2000	775	4574.31	5219.95
2000	776	3364.08	3838.91
2000	777	2606.8	2974.74
2000	778	3040.99	3470.21
2000	779	3780.23	4313.79
2000	780	3129.3	3570.99
2000	781	4170.03	4758.61
2000	782	3927.42	4481.75
2000	783	3016.3	3442.04
2000	784	3365.75	3840.8
2000	785	3085.62	3521.14
2000	786	2979.03	3399.51
2000	787	4179.53	4769.44
2000	788	4101.19	4680.05
2000	789	3803.26	4340.07
2000	790	4190.21	4781.63
2000	791	4211.34	4805.74
2000	792	4343.33	4956.36
2000	793	3959.94	4518.86
2000	794	3850.74	4394.25
2000	795	4045.16	4616.11
2000	796	2587.57	2952.8
2000	797	3482.54	3974.09
2000	798	4347.6	4961.24
2000	799	2892.39	3300.63
2000	800	3352.45	3825.63
2000	801	3577.26	4082.17
2000	802	5125.53	5848.98
2000	803	2895.47	3304.15
2000	804	3366.7	3841.89
2000	805	2328.11	2656.7
2000	806	3806.82	4344.13
2000	807	4081.72	4657.83
2000	808	3415.6	3897.69
2000	809	3700.71	4223.04
2000	810	3198.86	3650.36
2000	811	3322.3	3791.23
2000	812	4754.97	5426.1
2000	813	2791.73	3185.77
2000	814	3132.86	3575.05
2000	815	2606.57	2974.47
2000	816	5290.76	6037.52
2000	817	3258.45	3718.36
2000	818	4144.16	4729.08
2000	819	2862.24	3266.23
2000	820	3321.12	3789.87
2000	821	2615.82	2985.03
2000	822	4151.51	4737.48
2000	823	3405.63	3886.31
2000	824	3427.23	3910.97
2000	825	3388.77	3867.08
2000	826	5655.63	6453.89
2000	827	2472.68	2821.68
2000	828	2467.45	2815.72
2000	829	4071.75	4646.46
2000	830	4427.6	5052.53
2000	831	4806.72	5485.16
2000	832	2534.16	2891.84
2000	833	5546.43	6329.28
2000	834	3165.62	3612.43
2000	835	3146.16	3590.22
2000	836	3455.24	3942.93
2000	837	2992.09	3414.41
2000	838	2837.31	3237.78
2000	839	3265.8	3726.75
2000	840	4333.59	4945.26
2000	841	3796.85	4332.75
2000	842	3076.37	3510.58
2000	843	4124.93	4707.14
2000	844	3037.2	3465.88
2000	845	1996.23	2277.99
2000	846	3699.99	4222.23
2000	847	3403.73	3884.15
2000	848	3935.25	4490.69
2000	849	3239.93	3697.23
2000	850	4597.81	5246.77
2000	851	3022.48	3449.08
2000	852	4635.32	5289.57
2000	853	4050.39	4622.08
2000	854	4058.69	4631.56
2000	855	3827.47	4367.7
2000	856	3954.72	4512.9
2000	857	3784.27	4318.4
2000	858	2826.63	3225.59
2000	859	4113.06	4693.59
2000	860	3587.71	4094.09
2000	861	2683.72	3062.51
2000	862	3808.96	4346.57
2000	863	1869.46	2133.33
2000	864	4098.58	4677.07
2000	865	3196.49	3647.65
2000	866	2526.09	2882.63
2000	867	3128.35	3569.9
2000	868	2396.47	2734.72
2000	869	3311.38	3778.77
2000	870	3067.34	3500.28
2000	871	3996.02	4560.04
2000	872	3289.54	3753.84
2000	873	2698.91	3079.85
2000	874	3438.86	3924.24
2000	875	3643.26	4157.48
2000	876	3756.97	4287.24
2000	877	3528.83	4026.91
2000	878	3096.78	3533.87
2000	879	3347.47	3819.94
2000	880	4787.25	5462.94
2000	881	4980.49	5683.46
2000	882	4215.85	4810.89
2000	883	2960.04	3377.84
2000	884	4286.12	4891.08
2000	885	3094.88	3531.71
2000	886	4589.5	5237.29
2000	887	4646	5301.76
2000	888	4339.29	4951.76
2000	889	4716.75	5382.49
2000	890	3287.88	3751.95
2000	891	4347.36	4960.97
2000	892	4589.5	5237.29
2000	893	2623.42	2993.7
2000	894	3058.56	3490.26
2000	895	4362.08	4977.76
2000	896	2500.69	2853.65
2000	897	4291.58	4897.31
2000	898	5751.78	6563.61
2000	899	3652.99	4168.59
2000	900	3577.97	4082.99
2000	901	3738.45	4266.11
2000	902	3196.72	3647.92
2000	903	5069.04	5784.5
2000	904	4175.73	4765.11
2000	905	3501.77	3996.03
2000	906	3018.2	3444.21
2000	907	5279.36	6024.52
2000	908	4532.53	5172.27
2000	909	3714.48	4238.75
2000	910	3278.62	3741.38
2000	911	4225.34	4821.73
2000	912	2547.93	2907.56
2000	913	2820.93	3219.09
2000	914	3393.52	3872.5
2000	915	3472.81	3962.98
2000	916	3601.24	4109.53
2000	917	4379.65	4997.81
2000	918	3815.84	4354.43
2000	919	3313.05	3780.66
2000	920	3280.52	3743.55
2000	921	4962.92	5663.41
2000	922	3248.24	3706.71
2000	923	3599.34	4107.37
2000	924	4248.61	4848.28
2000	925	3365.75	3840.8
2000	926	3829.37	4369.87
2000	927	2697.49	3078.22
2000	928	3324.92	3794.21
2000	929	4334.31	4946.07
2000	930	3786.64	4321.11
2000	931	4693.24	5355.67
2000	932	2808.35	3204.73
2000	933	3234.94	3691.54
2000	934	4171.46	4760.23
2000	935	4391.52	5011.36
2000	936	3448.83	3935.62
2000	937	2360.15	2693.28
2000	938	4817.16	5497.08
2000	939	4684.7	5345.92
2000	940	4510.69	5147.35
2000	941	3670.8	4188.91
2000	942	3309.72	3776.87
2000	943	5252.06	5993.36
2000	944	4411.93	5034.65
2000	945	3496.07	3989.53
2000	946	4212.52	4807.1
2000	947	4195.43	4787.59
2000	948	3402.3	3882.52
2000	949	3754.83	4284.81
2000	950	2954.82	3371.88
2000	951	3859.28	4404
2000	952	2392.44	2730.12
2000	953	3105.56	3543.9
2000	954	3765.28	4296.73
2000	955	3456.19	3944.02
2000	956	4123.98	4706.05
2000	957	2697.01	3077.68
2000	958	4492.65	5126.76
2000	959	3799.94	4336.28
2000	960	4960.55	5660.7
2000	961	4827.61	5509
2000	962	3042.42	3471.84
2000	963	3455.24	3942.93
2000	964	3491.09	3983.84
2000	965	4287.3	4892.43
2000	966	4948.2	5646.61
2000	967	3229.48	3685.31
2000	968	3022.48	3449.08
2000	969	3639.7	4153.42
2000	970	3045.98	3475.9
2000	971	4568.38	5213.18
2000	972	3779.05	4312.44
2000	973	4853.01	5537.98
2000	974	2938.44	3353.18
2000	975	4184.51	4775.13
2000	976	4245.05	4844.21
2000	977	2743.78	3131.05
2000	978	3612.63	4122.54
2000	979	2835.65	3235.89
2000	980	3828.66	4369.06
2000	981	4424.75	5049.28
2000	982	3718.99	4243.9
2000	983	2991.62	3413.87
2000	984	3364.8	3839.72
2000	985	3363.13	3837.82
2000	986	3715.66	4240.11
2000	987	3641.6	4155.59
2000	988	3943.8	4500.44
2000	989	2971.68	3391.11
2000	990	3569.43	4073.23
2000	991	4249.79	4849.63
2000	992	3496.55	3990.07
2000	993	4099.76	4678.42
2000	994	3704.74	4227.65
2000	995	3320.17	3788.79
2000	996	3737.74	4265.3
2000	997	3469.01	3958.64
2000	998	4063.2	4636.7
2000	999	3721.12	4246.34
2000	1000	3257.5	3717.27
2001	1	5596.86	6079.42
2001	2	4954.92	5382.14
2001	3	4720.99	5128.04
2001	4	4808.64	5223.24
2001	5	1047.77	1138.11
2001	6	5246.88	5699.27
2001	7	4950.91	5377.78
2001	8	3862.09	4195.09
2001	9	4054.06	4403.6
2001	10	5449.34	5919.18
2001	11	4416.38	4797.16
2001	12	4867.89	5287.61
2001	13	5731.72	6225.92
2001	14	4202.19	4564.51
2001	15	4112.39	4466.96
2001	16	5463.53	5934.6
2001	17	5134.23	5576.91
2001	18	6463.16	7020.42
2001	19	6244.04	6782.4
2001	20	6743.69	7325.14
2001	21	4014.55	4360.69
2001	22	4278.73	4647.65
2001	23	5628.95	6114.29
2001	24	5460.75	5931.59
2001	25	5725.55	6219.21
2001	26	3627.54	3940.31
2001	27	4050.35	4399.58
2001	28	3816.11	4145.14
2001	29	6590.93	7159.2
2001	30	2668.04	2898.08
2001	31	4975.91	5404.94
2001	32	4582.73	4977.85
2001	33	5689.44	6179.99
2001	34	4204.66	4567.19
2001	35	4534.89	4925.89
2001	36	3159.67	3432.1
2001	37	4798.76	5212.51
2001	38	3814.26	4143.13
2001	39	3751.3	4074.74
2001	40	3811.48	4140.11
2001	41	4711.11	5117.31
2001	42	5791.6	6290.95
2001	43	5888.2	6395.88
2001	44	4332.74	4706.32
2001	45	3388.05	3680.17
2001	46	3939.25	4278.89
2001	47	4828.39	5244.7
2001	48	5529.89	6006.68
2001	49	4353.73	4729.11
2001	50	5905.79	6414.99
2001	51	6488.16	7047.57
2001	52	4384.9	4762.97
2001	53	5063.56	5500.14
2001	54	5665.06	6153.51
2001	55	4421.32	4802.53
2001	56	5676.17	6165.58
2001	57	4970.66	5399.24
2001	58	5146.89	5590.65
2001	59	6440.94	6996.28
2001	60	4016.4	4362.7
2001	61	4368.23	4744.87
2001	62	5073.74	5511.21
2001	63	5045.04	5480.03
2001	64	5935.72	6447.51
2001	65	5666.3	6154.85
2001	66	4386.75	4764.98
2001	67	4989.8	5420.02
2001	68	6051.15	6572.88
2001	69	4805.86	5220.22
2001	70	6118.74	6646.3
2001	71	5815.67	6317.1
2001	72	4471	4856.5
2001	73	3832.47	4162.9
2001	74	4861.1	5280.23
2001	75	3957.77	4299.01
2001	76	5219.41	5669.43
2001	77	4710.19	5116.3
2001	78	5984.79	6500.81
2001	79	4587.66	4983.22
2001	80	3363.67	3653.69
2001	81	4315.46	4687.54
2001	82	5599.33	6082.1
2001	83	4259.91	4627.2
2001	84	6066.89	6589.98
2001	85	2452	2663.41
2001	86	3184.36	3458.92
2001	87	5758.88	6255.42
2001	88	5700.55	6192.06
2001	89	5994.67	6511.54
2001	90	4056.83	4406.62
2001	91	4035.23	4383.15
2001	92	5389.46	5854.15
2001	93	3451.01	3748.56
2001	94	3588.65	3898.07
2001	95	4479.03	4865.21
2001	96	5666.6	6155.18
2001	97	4065.47	4416
2001	98	5678.95	6168.59
2001	99	4038.01	4386.17
2001	100	6219.96	6756.26
2001	101	3542.67	3848.12
2001	102	4158.37	4516.91
2001	103	5370.95	5834.03
2001	104	4288.61	4658.38
2001	105	2896.11	3145.81
2001	106	3540.82	3846.11
2001	107	4610.5	5008.02
2001	108	5137.32	5580.26
2001	109	3914.87	4252.41
2001	110	3844.81	4176.31
2001	111	6644.01	7216.86
2001	112	3539.27	3844.43
2001	113	5205.52	5654.35
2001	114	5212.62	5662.06
2001	115	3152.88	3424.73
2001	116	5132.38	5574.9
2001	117	5571.55	6051.93
2001	118	5794.99	6294.64
2001	119	6152.07	6682.5
2001	120	3738.03	4060.32
2001	121	4118.87	4474
2001	122	4927.15	5351.97
2001	123	4583.65	4978.86
2001	124	3816.42	4145.47
2001	125	3238.68	3517.92
2001	126	6432.3	6986.89
2001	127	6148.98	6679.15
2001	128	5470.63	5942.31
2001	129	3165.22	3438.13
2001	130	4825.61	5241.68
2001	131	5361.07	5823.31
2001	132	4313.61	4685.53
2001	133	4180.28	4540.71
2001	134	4557.73	4950.7
2001	135	4964.18	5392.2
2001	136	4858.02	5276.88
2001	137	4696.91	5101.89
2001	138	5581.43	6062.66
2001	139	7206.32	7827.65
2001	140	5241.01	5692.9
2001	141	4687.66	5091.83
2001	142	5899.92	6408.62
2001	143	5035.16	5469.3
2001	144	5413.84	5880.63
2001	145	3253.8	3534.35
2001	146	5928.01	6439.13
2001	147	3188.06	3462.94
2001	148	4983.93	5413.65
2001	149	5416	5882.98
2001	150	4139.85	4496.79
2001	151	5747.15	6242.68
2001	152	5776.78	6274.86
2001	153	2635.63	2862.88
2001	154	4347.86	4722.74
2001	155	4116.4	4471.32
2001	156	4180.59	4541.05
2001	157	4825.61	5241.68
2001	158	6601.11	7170.27
2001	159	5906.4	6415.66
2001	160	6732.58	7313.07
2001	161	6088.8	6613.78
2001	162	4052.51	4401.92
2001	163	4618.53	5016.74
2001	164	4843.82	5261.46
2001	165	5614.14	6098.2
2001	166	5840.67	6344.26
2001	167	6078	6602.05
2001	168	4232.75	4597.7
2001	169	3897.58	4233.64
2001	170	3772.59	4097.87
2001	171	5009.24	5441.14
2001	172	5468.47	5939.97
2001	173	5151.82	5596.02
2001	174	5893.13	6401.24
2001	175	4189.54	4550.77
2001	176	3667.35	3983.56
2001	177	3367.68	3658.05
2001	178	4874.37	5294.65
2001	179	5080.53	5518.58
2001	180	5282.06	5737.49
2001	181	3858.39	4191.06
2001	182	4652.16	5053.28
2001	183	4941.34	5367.39
2001	184	4003.13	4348.29
2001	185	4484.89	4871.58
2001	186	6868.69	7460.91
2001	187	4947.83	5374.43
2001	188	4373.79	4750.9
2001	189	5261.69	5715.36
2001	190	4362.99	4739.17
2001	191	4366.38	4742.85
2001	192	5465.38	5936.61
2001	193	4562.97	4956.4
2001	194	5413.23	5879.96
2001	195	4235.83	4601.05
2001	196	6148.98	6679.15
2001	197	2787.47	3027.81
2001	198	3992.64	4336.89
2001	199	4966.96	5395.22
2001	200	4434.59	4816.94
2001	201	4046.03	4394.88
2001	202	3631.24	3944.33
2001	203	3444.53	3741.52
2001	204	5128.37	5570.54
2001	205	5607.35	6090.82
2001	206	5313.54	5771.68
2001	207	2888.08	3137.1
2001	208	5560.13	6039.53
2001	209	4205.9	4568.53
2001	210	5816.29	6317.77
2001	211	5290.7	5746.87
2001	212	5301.51	5758.61
2001	213	5473.72	5945.67
2001	214	5563.53	6043.22
2001	215	4655.87	5057.3
2001	216	4760.8	5171.28
2001	217	4380.58	4758.28
2001	218	5356.13	5817.94
2001	219	5561.36	6040.87
2001	220	4790.43	5203.46
2001	221	3481.25	3781.41
2001	222	4719.44	5126.36
2001	223	6031.09	6551.09
2001	224	5417.55	5884.65
2001	225	5280.83	5736.15
2001	226	4976.53	5405.61
2001	227	4382.43	4760.29
2001	228	6567.16	7133.39
2001	229	3005.67	3264.82
2001	230	5685.43	6175.63
2001	231	4041.71	4390.19
2001	232	4255.89	4622.84
2001	233	4337.06	4711.01
2001	234	5159.54	5604.4
2001	235	4354.04	4729.45
2001	236	4949.37	5376.11
2001	237	4867.89	5287.61
2001	238	5261.38	5715.03
2001	239	4426.25	4807.89
2001	240	5090.1	5528.97
2001	241	4659.88	5061.66
2001	242	4731.48	5139.43
2001	243	6248.05	6786.76
2001	244	4332.43	4705.98
2001	245	4812.03	5226.93
2001	246	4770.68	5182.01
2001	247	4633.96	5033.5
2001	248	4028.75	4376.11
2001	249	4564.21	4957.74
2001	250	5253.05	5705.97
2001	251	4771.29	5182.68
2001	252	3540.2	3845.44
2001	253	5340.39	5800.85
2001	254	4830.55	5247.04
2001	255	6662.53	7236.98
2001	256	4988.25	5418.35
2001	257	5724.93	6218.54
2001	258	5221.88	5672.12
2001	259	3912.09	4249.39
2001	260	5552.72	6031.48
2001	261	5621.24	6105.91
2001	262	4241.7	4607.42
2001	263	5151.21	5595.35
2001	264	4754.01	5163.91
2001	265	4805.86	5220.22
2001	266	6189.1	6722.73
2001	267	3936.16	4275.54
2001	268	4406.5	4786.44
2001	269	4679.02	5082.44
2001	270	4516.37	4905.78
2001	271	4015.79	4362.03
2001	272	4457.42	4841.75
2001	273	4885.17	5306.38
2001	274	5153.98	5598.37
2001	275	7074.54	7684.51
2001	276	4909.25	5332.53
2001	277	4971.59	5400.24
2001	278	5828.94	6331.52
2001	279	4556.8	4949.69
2001	280	3707.78	4027.47
2001	281	5774.31	6272.18
2001	282	3006.59	3265.83
2001	283	4384.59	4762.63
2001	284	4377.49	4754.92
2001	285	3271.08	3553.12
2001	286	4165.78	4524.95
2001	287	4650.62	5051.6
2001	288	5990.97	6507.51
2001	289	5461.37	5932.26
2001	290	4180.28	4540.71
2001	291	4849.99	5268.16
2001	292	4926.22	5350.96
2001	293	5265.71	5719.72
2001	294	4908.32	5331.52
2001	295	5737.59	6232.29
2001	296	5506.12	5980.86
2001	297	4689.82	5094.18
2001	298	5522.17	5998.3
2001	299	5512.29	5987.57
2001	300	5586.67	6068.36
2001	301	6180.77	6713.68
2001	302	4068.56	4419.36
2001	303	5041.95	5476.68
2001	304	4883.63	5304.7
2001	305	5710.43	6202.79
2001	306	6175.52	6707.98
2001	307	5702.4	6194.07
2001	308	3583.1	3892.04
2001	309	5153.68	5598.03
2001	310	5618.15	6102.55
2001	311	4352.49	4727.77
2001	312	5384.83	5849.12
2001	313	5254.59	5707.65
2001	314	5338.23	5798.5
2001	315	6615.93	7186.36
2001	316	4884.56	5305.71
2001	317	4564.21	4957.74
2001	318	5029.61	5463.27
2001	319	4102.2	4455.9
2001	320	5556.43	6035.51
2001	321	3671.67	3988.25
2001	322	4023.19	4370.08
2001	323	4200.96	4563.17
2001	324	4279.66	4648.65
2001	325	3487.43	3788.12
2001	326	4858.02	5276.88
2001	327	5879.86	6386.83
2001	328	4537.36	4928.57
2001	329	3603.78	3914.5
2001	330	6619.94	7190.72
2001	331	4791.05	5204.13
2001	332	5312.31	5770.34
2001	333	4985.17	5414.99
2001	334	4927.76	5352.64
2001	335	4161.46	4520.26
2001	336	3217.38	3494.79
2001	337	3651.92	3966.79
2001	338	2686.55	2918.19
2001	339	6591.54	7159.87
2001	340	5645.31	6132.05
2001	341	6305.76	6849.45
2001	342	2782.53	3022.45
2001	343	5617.23	6101.55
2001	344	5270.33	5724.75
2001	345	5098.74	5538.36
2001	346	3115.54	3384.16
2001	347	5113.25	5554.12
2001	348	4300.34	4671.12
2001	349	4053.13	4402.59
2001	350	4584.89	4980.2
2001	351	3916.41	4254.09
2001	352	4682.41	5086.13
2001	353	5348.42	5809.56
2001	354	3202.26	3478.36
2001	355	6069.66	6593
2001	356	2751.36	2988.59
2001	357	4417	4797.83
2001	358	4656.18	5057.64
2001	359	4675.62	5078.76
2001	360	5871.53	6377.78
2001	361	4234.6	4599.71
2001	362	4754.32	5164.24
2001	363	5276.51	5731.45
2001	364	3854.38	4186.71
2001	365	4247.56	4613.79
2001	366	5477.42	5949.69
2001	367	3023.57	3284.26
2001	368	5846.53	6350.63
2001	369	5648.7	6135.74
2001	370	2809.38	3051.61
2001	371	4209.6	4572.56
2001	372	3684.33	4001.99
2001	373	6465.32	7022.76
2001	374	4702.47	5107.92
2001	375	6692.46	7269.49
2001	376	5163.55	5608.76
2001	377	6129.85	6658.37
2001	378	3680.93	3998.31
2001	379	3881.23	4215.87
2001	380	4951.22	5378.12
2001	381	4515.45	4904.77
2001	382	6381.68	6931.92
2001	383	4675.31	5078.42
2001	384	5875.85	6382.47
2001	385	4293.55	4663.74
2001	386	3882.15	4216.88
2001	387	3027.89	3288.96
2001	388	3458.72	3756.94
2001	389	3763.64	4088.15
2001	390	3556.87	3863.54
2001	391	5395.02	5860.18
2001	392	4081.21	4433.1
2001	393	4451.56	4835.38
2001	394	6014.42	6532.99
2001	395	5593.77	6076.07
2001	396	3568.9	3876.62
2001	397	4120.41	4475.68
2001	398	4554.02	4946.68
2001	399	5766.29	6263.46
2001	400	5633.27	6118.98
2001	401	4276.57	4645.3
2001	402	3735.25	4057.31
2001	403	4277.19	4645.97
2001	404	6044.97	6566.18
2001	405	4341.07	4715.37
2001	406	3192.38	3467.63
2001	407	5915.66	6425.72
2001	408	5437.3	5906.11
2001	409	6675.49	7251.06
2001	410	4166.7	4525.96
2001	411	3494.52	3795.83
2001	412	3511.5	3814.26
2001	413	3596.68	3906.79
2001	414	4782.71	5195.08
2001	415	5158	5602.72
2001	416	4677.78	5081.1
2001	417	5549.33	6027.8
2001	418	6257.62	6797.15
2001	419	4225.03	4589.32
2001	420	4562.36	4955.73
2001	421	4900.61	5323.14
2001	422	4353.42	4728.78
2001	423	7176.07	7794.8
2001	424	4907.09	5330.18
2001	425	6298.97	6842.07
2001	426	4991.96	5422.37
2001	427	2822.04	3065.36
2001	428	5035.78	5469.97
2001	429	5446.56	5916.16
2001	430	4667.6	5070.04
2001	431	5399.65	5865.21
2001	432	5051.52	5487.07
2001	433	2898.58	3148.49
2001	434	3665.19	3981.21
2001	435	6270.58	6811.23
2001	436	2664.33	2894.05
2001	437	5189.78	5637.25
2001	438	4980.54	5409.97
2001	439	4732.71	5140.77
2001	440	6831.03	7420.01
2001	441	4321.01	4693.58
2001	442	4553.1	4945.67
2001	443	4278.42	4647.31
2001	444	5652.72	6140.1
2001	445	4987.94	5418.01
2001	446	5714.44	6207.15
2001	447	5530.81	6007.68
2001	448	3623.53	3935.95
2001	449	5877.08	6383.81
2001	450	4793.82	5207.15
2001	451	4145.1	4502.49
2001	452	5770.3	6267.82
2001	453	2979.74	3236.66
2001	454	4701.24	5106.58
2001	455	3478.17	3778.06
2001	456	2526.69	2744.54
2001	457	5515.07	5990.59
2001	458	2915.55	3166.93
2001	459	4776.54	5188.38
2001	460	3921.66	4259.79
2001	461	3324.78	3611.45
2001	462	4430.57	4812.58
2001	463	4708.95	5114.96
2001	464	6104.54	6630.88
2001	465	5960.1	6473.99
2001	466	5286.38	5742.18
2001	467	3693.59	4012.05
2001	468	4904.31	5327.16
2001	469	5353.35	5814.92
2001	470	3990.79	4334.88
2001	471	5669.07	6157.87
2001	472	5160.47	5605.41
2001	473	4824.07	5240
2001	474	3984.92	4328.51
2001	475	4441.07	4823.98
2001	476	5302.12	5759.28
2001	477	6552.04	7116.96
2001	478	5555.19	6034.17
2001	479	6338.47	6884.98
2001	480	5492.85	5966.45
2001	481	5445.01	5914.49
2001	482	3851.6	4183.69
2001	483	5765.06	6262.12
2001	484	5050.6	5486.06
2001	485	4120.72	4476.01
2001	486	5728.33	6222.23
2001	487	4703.09	5108.59
2001	488	5013.25	5445.5
2001	489	4111.46	4465.95
2001	490	5195.65	5643.62
2001	491	5358.91	5820.96
2001	492	3504.09	3806.22
2001	493	4782.4	5194.75
2001	494	4454.03	4838.06
2001	495	4564.83	4958.41
2001	496	3804.38	4132.4
2001	497	3532.79	3837.39
2001	498	3763.03	4087.48
2001	499	5099.98	5539.7
2001	500	3935.24	4274.54
2001	501	4365.15	4741.51
2001	502	4746.6	5155.86
2001	503	3357.19	3646.65
2001	504	4929.92	5354.99
2001	505	4035.23	4383.15
2001	506	4159.6	4518.25
2001	507	4738.89	5147.48
2001	508	3550.69	3856.84
2001	509	2957.21	3212.19
2001	510	3564.89	3872.26
2001	511	5356.13	5817.94
2001	512	6151.76	6682.17
2001	513	3595.75	3905.78
2001	514	4945.05	5371.41
2001	515	5409.21	5875.6
2001	516	4564.21	4957.74
2001	517	4513.59	4902.76
2001	518	5216.33	5666.08
2001	519	3725.68	4046.91
2001	520	6356.68	6904.76
2001	521	5585.75	6067.35
2001	522	4674.08	5077.08
2001	523	4061.15	4411.31
2001	524	5167.56	5613.12
2001	525	5391.31	5856.16
2001	526	5558.9	6038.19
2001	527	5227.13	5677.82
2001	528	3142.08	3412.99
2001	529	5038.25	5472.65
2001	530	4388.29	4766.66
2001	531	3960.24	4301.69
2001	532	4048.19	4397.23
2001	533	3891.72	4227.27
2001	534	4517.3	4906.78
2001	535	6606.05	7175.63
2001	536	4383.97	4761.96
2001	537	5843.45	6347.27
2001	538	5199.97	5648.31
2001	539	5919.06	6429.4
2001	540	2816.48	3059.32
2001	541	6606.36	7175.96
2001	542	3431.57	3727.44
2001	543	6943.68	7542.37
2001	544	5149.05	5593
2001	545	5407.67	5873.93
2001	546	3343.61	3631.9
2001	547	4298.18	4668.77
2001	548	5363.85	5826.32
2001	549	5054.3	5490.09
2001	550	4394.47	4773.36
2001	551	4393.23	4772.02
2001	552	5886.34	6393.87
2001	553	4537.67	4928.91
2001	554	5051.83	5487.4
2001	555	3496.07	3797.5
2001	556	4643.83	5044.23
2001	557	5631.42	6116.97
2001	558	2587.79	2810.92
2001	559	4958.63	5386.16
2001	560	5050.29	5485.73
2001	561	3851.29	4183.35
2001	562	4926.84	5351.64
2001	563	4047.57	4396.56
2001	564	4000.05	4344.94
2001	565	5805.18	6305.7
2001	566	4468.54	4853.82
2001	567	5645.31	6132.05
2001	568	3300.09	3584.63
2001	569	5235.77	5687.2
2001	570	3558.41	3865.22
2001	571	5878.01	6384.82
2001	572	6740.61	7321.79
2001	573	5178.36	5624.85
2001	574	6560.07	7125.68
2001	575	4007.45	4352.98
2001	576	3697.29	4016.07
2001	577	3993.87	4338.23
2001	578	4004.98	4350.3
2001	579	4003.75	4348.96
2001	580	4221.95	4585.97
2001	581	3749.14	4072.39
2001	582	5902.39	6411.3
2001	583	4483.97	4870.58
2001	584	3564.89	3872.26
2001	585	6879.8	7472.98
2001	586	5426.81	5894.71
2001	587	2727.29	2962.44
2001	588	4809.56	5224.25
2001	589	5479.27	5951.7
2001	590	4882.7	5303.7
2001	591	5678.33	6167.92
2001	592	4781.17	5193.41
2001	593	3929.68	4268.5
2001	594	4861.72	5280.9
2001	595	4591.98	4987.91
2001	596	4083.07	4435.11
2001	597	4431.81	4813.92
2001	598	2884.07	3132.74
2001	599	3933.69	4272.86
2001	600	3781.85	4107.93
2001	601	4907.09	5330.18
2001	602	5622.78	6107.58
2001	603	4664.2	5066.35
2001	604	4978.07	5407.28
2001	605	4043.56	4392.2
2001	606	4367.31	4743.86
2001	607	3345.77	3634.24
2001	608	5072.2	5509.53
2001	609	6012.88	6531.32
2001	610	5649.01	6136.08
2001	611	4810.49	5225.25
2001	612	4252.5	4619.16
2001	613	5500.57	5974.83
2001	614	4704.94	5110.6
2001	615	4366.69	4743.19
2001	616	5164.17	5609.43
2001	617	3697.91	4016.74
2001	618	5687.28	6177.65
2001	619	6593.4	7161.89
2001	620	5932.02	6443.48
2001	621	4943.2	5369.4
2001	622	4920.98	5345.27
2001	623	4549.39	4941.65
2001	624	4550.63	4942.99
2001	625	4700.31	5105.58
2001	626	6426.12	6980.19
2001	627	5783.88	6282.57
2001	628	4048.81	4397.9
2001	629	6015.04	6533.66
2001	630	5728.02	6221.9
2001	631	6310.39	6854.48
2001	632	6307.92	6851.8
2001	633	3930.92	4269.84
2001	634	4588.59	4984.22
2001	635	5061.71	5498.13
2001	636	5737.28	6231.95
2001	637	5678.02	6167.59
2001	638	4138.31	4495.12
2001	639	4644.45	5044.9
2001	640	5533.28	6010.37
2001	641	5668.76	6157.53
2001	642	4505.57	4894.04
2001	643	5219.72	5669.77
2001	644	4173.8	4533.67
2001	645	4735.49	5143.79
2001	646	5040.41	5475
2001	647	4766.36	5177.32
2001	648	3338.67	3626.53
2001	649	6728.88	7309.05
2001	650	4948.75	5375.44
2001	651	3505.63	3807.89
2001	652	5502.73	5977.18
2001	653	6238.79	6776.7
2001	654	5310.46	5768.33
2001	655	2747.35	2984.23
2001	656	4603.09	4999.98
2001	657	4634.57	5034.17
2001	658	3436.81	3733.14
2001	659	4868.2	5287.94
2001	660	4768.82	5180
2001	661	4532.73	4923.54
2001	662	5629.88	6115.29
2001	663	4637.04	5036.85
2001	664	4356.81	4732.46
2001	665	3657.79	3973.16
2001	666	3973.51	4316.11
2001	667	3891.1	4226.6
2001	668	3624.45	3936.96
2001	669	4539.52	4930.92
2001	670	5785.12	6283.91
2001	671	5964.73	6479.02
2001	672	4957.39	5384.82
2001	673	4083.99	4436.12
2001	674	3276.33	3558.82
2001	675	3438.05	3734.48
2001	676	5998.99	6516.23
2001	677	6590	7158.2
2001	678	5291.32	5747.54
2001	679	5607.35	6090.82
2001	680	4874.99	5295.32
2001	681	4982.7	5412.31
2001	682	4587.66	4983.22
2001	683	4153.12	4511.21
2001	684	4331.2	4704.64
2001	685	5920.6	6431.08
2001	686	4547.85	4939.97
2001	687	6240.64	6778.72
2001	688	4189.54	4550.77
2001	689	6126.45	6654.68
2001	690	5505.2	5979.86
2001	691	3506.56	3808.9
2001	692	5248.73	5701.28
2001	693	4027.21	4374.44
2001	694	4211.45	4574.57
2001	695	5179.91	5626.53
2001	696	4035.23	4383.15
2001	697	2689.33	2921.21
2001	698	3970.73	4313.09
2001	699	5226.82	5677.48
2001	700	3995.42	4339.91
2001	701	5453.66	5923.88
2001	702	4788.58	5201.45
2001	703	4058.38	4408.29
2001	704	5189.78	5637.25
2001	705	5871.53	6377.78
2001	706	6209.78	6745.19
2001	707	5546.86	6025.11
2001	708	3338.98	3626.87
2001	709	6849.55	7440.13
2001	710	6217.19	6753.24
2001	711	3792.04	4118.99
2001	712	4300.34	4671.12
2001	713	3644.51	3958.75
2001	714	4726.54	5134.07
2001	715	4152.51	4510.54
2001	716	5694.38	6185.36
2001	717	3430.64	3726.43
2001	718	4331.51	4704.97
2001	719	4778.39	5190.39
2001	720	5149.66	5593.67
2001	721	5386.38	5850.79
2001	722	3818.27	4147.48
2001	723	6029.54	6549.42
2001	724	5818.76	6320.45
2001	725	3807.16	4135.42
2001	726	6695.55	7272.85
2001	727	5333.6	5793.47
2001	728	6459.45	7016.39
2001	729	4374.71	4751.91
2001	730	4276.88	4645.64
2001	731	5462.91	5933.93
2001	732	4487.98	4874.94
2001	733	3458.11	3756.27
2001	734	6468.71	7026.45
2001	735	6901.71	7496.78
2001	736	4540.75	4932.26
2001	737	5490.07	5963.43
2001	738	5920.29	6430.75
2001	739	6115.65	6642.95
2001	740	6453.59	7010.03
2001	741	5512.6	5987.9
2001	742	3691.12	4009.37
2001	743	4718.83	5125.69
2001	744	6349.58	6897.05
2001	745	5067.26	5504.17
2001	746	6277.37	6818.61
2001	747	5184.54	5631.55
2001	748	4245.4	4611.44
2001	749	6153.61	6684.18
2001	750	4836.72	5253.75
2001	751	6163.49	6694.91
2001	752	5228.98	5679.83
2001	753	3468.6	3767.67
2001	754	3615.2	3926.9
2001	755	4023.19	4370.08
2001	756	5734.19	6228.6
2001	757	4783.33	5195.75
2001	758	3731.55	4053.28
2001	759	4468.23	4853.48
2001	760	4981.16	5410.64
2001	761	6198.98	6733.46
2001	762	3366.14	3656.37
2001	763	4576.86	4971.48
2001	764	4453.41	4837.39
2001	765	6852.02	7442.81
2001	766	5524.33	6000.64
2001	767	5124.66	5566.52
2001	768	6119.04	6646.63
2001	769	4691.05	5095.52
2001	770	2743.65	2980.21
2001	771	6507.6	7068.69
2001	772	4421.62	4802.86
2001	773	4950.91	5377.78
2001	774	5386.68	5851.13
2001	775	5946.83	6459.57
2001	776	4373.48	4750.56
2001	777	3388.98	3681.18
2001	778	3953.45	4294.32
2001	779	4914.49	5338.23
2001	780	4068.25	4419.02
2001	781	5421.25	5888.68
2001	782	5105.84	5546.07
2001	783	3921.35	4259.45
2001	784	4375.64	4752.91
2001	785	4011.47	4357.34
2001	786	3872.89	4206.82
2001	787	5433.6	5902.09
2001	788	5331.75	5791.46
2001	789	4944.43	5370.74
2001	790	5447.48	5917.17
2001	791	5474.95	5947.01
2001	792	5646.54	6133.4
2001	793	5148.12	5592
2001	794	5006.15	5437.79
2001	795	5258.92	5712.34
2001	796	3363.98	3654.02
2001	797	4527.48	4917.85
2001	798	5652.1	6139.43
2001	799	3760.25	4084.46
2001	800	4358.36	4734.14
2001	801	4650.62	5051.6
2001	802	6663.45	7237.98
2001	803	3764.26	4088.82
2001	804	4376.87	4754.25
2001	805	3026.65	3287.61
2001	806	4949.06	5375.77
2001	807	5306.44	5763.97
2001	808	4440.45	4823.31
2001	809	4811.11	5225.92
2001	810	4158.68	4517.24
2001	811	4319.16	4691.56
2001	812	6181.69	6714.69
2001	813	3629.39	3942.32
2001	814	4072.88	4424.05
2001	815	3388.67	3680.84
2001	816	6878.25	7471.3
2001	817	4236.14	4601.39
2001	818	5387.61	5852.14
2001	819	3721.05	4041.89
2001	820	4317.62	4689.89
2001	821	3400.7	3693.92
2001	822	5397.18	5862.53
2001	823	4427.49	4809.23
2001	824	4455.57	4839.74
2001	825	4405.58	4785.43
2001	826	7352.61	7986.55
2001	827	3214.6	3491.77
2001	828	3207.82	3484.4
2001	829	5293.48	5749.89
2001	830	5756.1	6252.4
2001	831	6248.97	6787.77
2001	832	3294.54	3578.6
2001	833	7210.64	7832.35
2001	834	4115.47	4470.31
2001	835	4090.16	4442.82
2001	836	4491.99	4879.29
2001	837	3889.87	4225.26
2001	838	3688.65	4006.69
2001	839	4245.71	4611.78
2001	840	5633.89	6119.65
2001	841	4936.1	5361.69
2001	842	3999.43	4344.26
2001	843	5362.61	5824.98
2001	844	3948.51	4288.95
2001	845	2595.2	2818.96
2001	846	4810.18	5224.92
2001	847	4425.02	4806.55
2001	848	5116.02	5557.13
2001	849	4212.07	4575.24
2001	850	5977.39	6492.76
2001	851	3929.37	4268.17
2001	852	6026.15	6545.73
2001	853	5265.71	5719.72
2001	854	5276.51	5731.45
2001	855	4975.91	5404.94
2001	856	5141.33	5584.62
2001	857	4919.74	5343.92
2001	858	3674.76	3991.6
2001	859	5347.18	5808.22
2001	860	4664.2	5066.35
2001	861	3488.97	3789.79
2001	862	4951.84	5378.79
2001	863	2430.4	2639.95
2001	864	5328.36	5787.77
2001	865	4155.59	4513.89
2001	866	3284.04	3567.2
2001	867	4067.02	4417.68
2001	868	3115.54	3384.16
2001	869	4304.97	4676.14
2001	870	3987.7	4331.53
2001	871	5195.03	5642.95
2001	872	4276.57	4645.3
2001	873	3508.72	3811.25
2001	874	4470.7	4856.16
2001	875	4736.42	5144.8
2001	876	4884.25	5305.37
2001	877	4587.66	4983.22
2001	878	4025.97	4373.09
2001	879	4351.88	4727.1
2001	880	6223.67	6760.28
2001	881	6474.89	7033.16
2001	882	5480.81	5953.38
2001	883	3848.21	4180
2001	884	5572.17	6052.6
2001	885	4023.5	4370.41
2001	886	5966.58	6481.03
2001	887	6040.04	6560.81
2001	888	5641.3	6127.7
2001	889	6132.01	6660.71
2001	890	4274.41	4642.96
2001	891	5651.79	6139.09
2001	892	5966.58	6481.03
2001	893	3410.58	3704.64
2001	894	3976.28	4319.12
2001	895	5670.93	6159.88
2001	896	3251.02	3531.33
2001	897	5579.27	6060.32
2001	898	7477.6	8122.32
2001	899	4749.07	5158.54
2001	900	4651.55	5052.61
2001	901	4860.18	5279.22
2001	902	4155.9	4514.23
2001	903	6590	7158.2
2001	904	5428.66	5896.72
2001	905	4552.48	4945
2001	906	3923.82	4262.13
2001	907	6863.44	7455.21
2001	908	5892.52	6400.57
2001	909	4829.01	5245.37
2001	910	4262.38	4629.88
2001	911	5493.16	5966.78
2001	912	3312.44	3598.04
2001	913	3667.35	3983.56
2001	914	4411.75	4792.13
2001	915	4514.83	4904.1
2001	916	4681.79	5085.46
2001	917	5693.76	6184.69
2001	918	4960.79	5388.51
2001	919	4307.13	4678.49
2001	920	4264.84	4632.56
2001	921	6452.05	7008.35
2001	922	4222.87	4586.97
2001	923	4679.32	5082.78
2001	924	5523.4	5999.64
2001	925	4375.64	4752.91
2001	926	4978.38	5407.62
2001	927	3506.87	3809.23
2001	928	4322.56	4695.25
2001	929	5634.82	6120.66
2001	930	4922.83	5347.28
2001	931	6101.45	6627.53
2001	932	3651	3965.79
2001	933	4205.59	4568.2
2001	934	5423.1	5890.69
2001	935	5709.19	6201.45
2001	936	4483.66	4870.24
2001	937	3068.32	3332.87
2001	938	6262.55	6802.52
2001	939	6090.34	6615.46
2001	940	5864.12	6369.73
2001	941	4772.22	5183.68
2001	942	4302.81	4673.8
2001	943	6827.95	7416.66
2001	944	5735.74	6230.28
2001	945	4545.07	4936.95
2001	946	5476.49	5948.68
2001	947	5454.27	5924.55
2001	948	4423.17	4804.54
2001	949	4881.47	5302.36
2001	950	3841.41	4172.63
2001	951	5017.26	5449.86
2001	952	3110.29	3378.46
2001	953	4037.39	4385.5
2001	954	4895.05	5317.11
2001	955	4493.22	4880.63
2001	956	5361.38	5823.64
2001	957	3506.25	3808.56
2001	958	5840.67	6344.26
2001	959	4940.11	5366.05
2001	960	6448.96	7005
2001	961	6276.13	6817.27
2001	962	3955.3	4296.33
2001	963	4491.99	4879.29
2001	964	4538.59	4929.91
2001	965	5573.71	6054.28
2001	966	6432.91	6987.56
2001	967	4198.49	4560.49
2001	968	3929.37	4268.17
2001	969	4731.79	5139.77
2001	970	3959.93	4301.35
2001	971	5939.12	6451.19
2001	972	4912.95	5336.55
2001	973	6309.15	6853.14
2001	974	3820.12	4149.49
2001	975	5440.08	5909.12
2001	976	5518.77	5994.61
2001	977	3567.05	3874.61
2001	978	4696.61	5101.55
2001	979	3686.49	4004.34
2001	980	4977.45	5406.61
2001	981	5752.4	6248.38
2001	982	4834.87	5251.74
2001	983	3889.25	4224.59
2001	984	4374.41	4751.57
2001	985	4372.25	4749.22
2001	986	4830.55	5247.04
2001	987	4734.26	5142.45
2001	988	5127.13	5569.2
2001	989	3863.33	4196.43
2001	990	4640.44	5040.54
2001	991	5524.95	6001.31
2001	992	4545.69	4937.62
2001	993	5329.9	5789.45
2001	994	4816.35	5231.62
2001	995	4316.38	4688.55
2001	996	4859.25	5278.22
2001	997	4509.89	4898.74
2001	998	5282.37	5737.82
2001	999	4837.65	5254.75
[truncated: 19,001 more rows]

[truncated: 26 more sheets: Figure 3a-f, Figure 3g, Figure 3h, Supplementary Figures 1, Supplementary Figure 2, Supplementary Figures 3, Supplementary Figure 4a, Supplementary Figure 4b, Supplementary Figure 4c, Supplementary Figure 4d, Supplementary Figure 4e, Supplementary Figure 4f, Supplementary Figure 5, Supplementary Figure 7, Supplementary Figure 8, Supplementary Figure 9, Supplementary Figure 10, Supplementary Figure 11a, Supplementary Figure 11b, Supplementary Figure 11c-d …]
